# Supplementary material for: A retrospective analysis from NHANES 2003–2018 on the associations between inflammatory markers and coronary artery disease, all-cause mortality and cardiovascular mortality
Source: PLoS One. 2025 Jul 9;20(7):e0326953. doi: 10.1371/journal.pone.0326953 (PMC12240292; doi:10.1371/journal.pone.0326953)
Supplement: S1 Data — (CSV) [file pone.0326953.s003.csv]

SEQN	SEX	AGE	PIR	BMI	WAIST	LYM	MONO	NENO	PLT	TG	SCR	ALT	AST	T-CHO	SMOKE	HDL	LDL	HYPERTENSION	DIABETES	HBA1C	CAD	HF	BPXSD	BPXD	FBG	RACE	EDUCATION	alcohol	WTDRD	SDMVPSU	SDMVSTRA	ELIGSTAT	ALL.CAUSE.MORT	CARDIOVASCULAR	PERMTH_INT
31131	2	44	4.65	30.9	96	1.9	0.4	2.9	298	78	0.8	14	16	103	0	39	49	1	0	6	0	1	144	74	90	3	3	0	26770.584605	1	48	1	0	0	159
31132	1	70	5	24.74	96.5	2.2	0.7	4.4	225	59	1.2	31	29	152	0	59	75	1	1	7.1	0	0	138	60	157	2	3	3	35315.5389	2	52	1	0	0	167
31134	1	73	4.73	30.63	117.1	1.9	0.8	3.7	222	182	1.2	30	31	185	0	49	98	1	0	5.9	0	0	130	68	100	2	2	2	44231.167252	2	48	1	0	0	175
31144	1	21	0.46	25.03	84.6	2.1	0.7	6.3	225	26	0.7	15	18	165	0	45	91	0	0	4.8	0	0	116	74	88	4	2	1	49416.755687	1	45	1	0	0	163
31149	2	85	0.05	21.63	76.7	17.4	1.7	5.8	198	109	1.1	19	28	125	0	54	121	1	0	5.6	0	0	110	0	95	2	1	0	25998.279203	2	52	1	1	0	100
31150	1	79	1.22	28.93	107.7	1.2	0.6	4.5	237	45	0.9	23	28	187	1	81	90	1	0	5	0	0	144	74	97	2	2	3	15572.425031	2	44	1	1	0	56
31151	2	59	3.03	29.51	101.2	1.6	0.4	1.7	261	110	0.9	13	19	204	1	76	104	1	1	5.8	0	0	136	76	86	3	2	0	32058.654021	2	53	1	0	0	167
31152	2	27	1.76	39.88	130.4	1.7	0.4	7.4	342	243	0.6	10	14	262	0	68	191	0	0	4.3	0	0	94	62	77	1	2	0	22237.017339	1	57	1	0	0	164
31153	2	44	1.03	39.1	117.4	2.8	0.6	4.6	245	239	0.5	17	19	194	1	50	97	1	0	4.6	0	0	120	82	94	4	2	1	42554.639187	2	54	1	0	0	161
31154	1	62	1.56	26.98	103.2	2.5	0.5	3.6	293	135	1.1	13	17	196	2	54	167	1	0	6.1	0	0	154	80	116	3	2	3	9489.676959	1	45	1	1	0	116
31155	1	38	3.5	25.61	87.7	1.7	0.3	2.5	286	182	0.9	23	18	175	0	40	91	0	0	4.9	0	0	126	62	100	4	3	0	77639.452106	2	48	1	0	0	178
31156	2	43	1.19	31.41	91.4	2.2	0.3	2.7	240	82	0.8	21	23	186	0	59	110	1	0	5.7	0	0	146	92	88	3	3	1	22386.289853	2	51	1	0	0	171
31158	1	71	3.71	21.65	85.5	2	0.5	5	292	79	1.1	16	22	213	2	71	110	1	0	5.9	0	0	154	74	111	2	3	3	43600.326104	2	50	1	0	0	157
31160	2	39	1.91	35.19	115.6	1.9	0.8	6.1	375	252	0.9	25	23	208	0	40	114	0	0	5.1	0	0	134	82	93	2	1	1	104038.304825	1	46	1	0	0	170
31162	2	71	2.5	29.6	105.9	1.7	0.7	3.4	313	154	0.6	33	30	228	0	47	142	1	1	7.3	0	1	106	58	124	2	2	0	66398.88783	2	47	1	0	0	171
31164	1	54	5	25.45	97.6	1.6	0.7	4	244	83	0.9	31	33	156	0	46	137	1	0	5.3	0	0	120	90	82	2	3	0	91399.184972	1	53	1	0	0	159
31167	1	37	4.16	34.44	121	2.6	0.7	5.9	337	312	0.9	33	20	203	2	37	100	1	0	5.9	0	0	144	80	99	2	3	1	62579.323555	1	44	1	0	0	178
31172	2	20	0.7	46.89	114	2.1	0.5	7.9	273	158	0.5	12	15	211	1	58	101	1	0	4.7	0	0	108	58	89	2	1	1	5834.939483	2	51	1	0	0	170
31175	1	75	3.92	31.21	113	1.1	0.3	2	190	48	1.4	21	45	245	1	141	119	1	0	4.7	0	0	192	54	126	3	1	2	7580.584657	2	45	1	1	0	8
31179	1	71	0.44	26.08	108.7	1.6	1.1	3.5	261	109	1.1	12	19	137	1	50	69	1	0	5.3	0	0	146	82	90	2	2	1	44953.672612	1	54	1	0	0	165
31183	2	33	3.9	25.7	86	1.2	0.8	3.7	294	172	0.9	14	19	179	0	46	86	0	0	4.8	0	0	114	64	91	2	3	1	97983.064386	1	47	1	0	0	179
31186	2	46	1.68	33.6	105	2.7	0.6	5.1	270	70	0.7	15	22	205	2	61	113	0	1	7.1	0	0	114	74	157	1	1	0	20767.687344	1	54	1	0	0	165
31187	2	22	4.29	25.26	87.4	1.6	0.3	3	293	48	0.8	18	20	177	0	58	112	0	0	4.8	1	0	108	62	78	2	3	0	70222.53208	2	54	1	0	0	161
31190	1	72	1.71	27.49	103	2.5	0.6	4	237	290	1.1	34	30	170	0	41	100	1	0	5.5	1	0	146	70	113	2	3	1	41181.780595	2	44	1	0	0	174
31191	2	22	0.88	18.64	126.3	1.9	0.5	3.8	257	72	0.5	12	16	226	0	70	126	0	0	4	0	0	106	64	77	1	1	2	22974.380506	1	56	1	0	0	175
31192	2	60	4.49	35.6	105.3	1.4	0.5	8.6	560	152	0.9	26	18	249	1	66	144	1	1	8.7	0	0	128	76	157	2	3	1	54376.270334	1	44	1	0	0	178
31193	1	51	1.01	26.84	101.7	2.5	0.7	6.8	304	117	0.9	19	20	209	2	40	149	1	0	5.2	0	0	152	76	111	2	1	0	38606.189732	1	49	1	0	0	162
31194	2	47	1.02	36.9	115.2	3.1	0.7	4.2	311	240	0.7	104	58	209	0	41	129	1	1	9.3	0	0	126	80	131	1	1	1	20669.511868	2	53	1	1	0	89
31195	1	73	5	22.75	84.6	1.6	0.7	6.4	336	77	1.3	18	23	170	1	43	109	1	0	5.5	0	0	118	64	104	2	3	3	44231.167252	2	48	1	0	0	175
31199	2	25	1	24.2	77	1.8	0.5	2.2	233	32	0.7	34	30	151	0	60	85	0	0	4.5	0	0	106	54	86	2	3	2	78914.75133	1	46	1	0	0	170
31203	2	33	0.99	29.7	101.6	2.5	0.6	9.6	293	236	0.7	16	18	216	0	78	80	0	0	5.5	0	0	108	58	71	1	1	0	2050.643938	2	57	1	0	0	173
31205	2	43	5	31.52	110.3	2.7	0.7	4.6	330	133	0.8	28	29	164	0	43	95	0	0	6	0	0	138	82	126	1	3	0	24649.375653	1	57	1	0	0	164
31207	2	20	0.1	19.12	66	2.1	0.5	2.6	390	76	0.8	12	18	166	0	63	82	0	0	5.2	0	0	124	58	85	3	3	0	32480.779087	1	49	1	0	0	162
31208	2	47	5	18.34	73.3	1.9	0.5	2.6	285	60	1	21	24	233	0	81	119	1	0	5.1	0	0	112	90	84	2	3	1	93324.423741	1	55	1	0	0	172
31210	1	33	1.04	27.33	94.2	2.1	0.3	6.5	328	418	1	21	19	259	2	38	148	1	0	5.2	0	0	106	96	92	2	2	1	51458.859639	1	57	1	0	0	164
31212	2	23	0.48	67.34	163.1	1.7	0.4	4.8	236	74	0.6	10	11	127	0	51	67	0	0	5.7	0	0	132	58	115	3	1	0	25293.440253	2	57	1	0	0	173
31213	2	53	1.05	26.38	88.1	1.7	0.6	2.6	309	149	1.5	18	22	178	0	72	101	1	0	5.4	1	0	130	82	90	3	1	0	28267.810461	1	52	1	0	0	180
31220	1	50	5	25.36	94	1.8	0.4	3	227	196	1.1	47	35	177	0	43	59	0	0	5.4	0	0	114	84	95	2	2	1	95934.545421	1	50	1	0	0	158
31221	2	54	5	36.03	103.5	2.2	0.6	5.3	242	44	0.7	25	22	236	0	62	157	0	0	5.1	0	0	120	80	99	2	2	0	93147.433277	2	49	1	0	0	169
31223	1	61	1.68	30.22	103.2	1.9	0.5	5.7	286	111	1.1	17	18	230	0	40	173	1	0	5.2	0	0	154	54	111	1	1	1	4476.161435	2	58	1	0	0	177
31227	1	64	5	23.32	88.4	1.3	0.7	3.7	147	89	1	25	26	212	0	81	110	1	0	5.2	0	0	166	86	89	2	3	0	68158.07718	2	48	1	0	0	176
31228	1	34	1.68	22.92	88	2.1	0.4	3.2	262	62	0.6	22	19	192	1	64	117	0	0	5.7	0	0	122	62	122	1	1	3	29217.952377	1	54	1	0	0	165
31231	2	30	4.55	21.76	96	1.8	0.7	6.6	215	164	0.5	38	23	251	0	151	145	0	0	4.3	0	0	106	52	77	2	3	1	9099.977971	2	57	1	0	0	174
31232	2	56	1.17	29.1	106.3	2.2	0.5	5.1	369	224	0.6	18	23	196	0	36	95	1	0	6	0	0	158	74	102	3	2	0	30436.239549	1	47	1	0	0	179
31233	1	83	2.61	36.62	99.4	1.7	0.9	3.5	192	86	1.1	14	19	89	1	36	81	0	1	10.3	1	1	98	54	290	2	1	1	28238.70046	2	47	1	1	0	19
31240	2	34	5	22.85	79.2	2.1	0.6	7.7	286	99	0.7	20	26	203	0	91	96	0	0	4.9	0	0	110	60	79	2	3	1	8986.891338	2	48	1	0	0	175
31241	1	40	2.73	32.31	108	2.8	0.9	5.8	474	149	0.8	29	20	266	1	37	203	0	0	5.4	0	0	128	30	93	4	1	0	27902.030079	1	51	1	0	0	163
31242	1	58	5	28.31	101	1.6	0.8	4.4	208	137	1.1	27	25	184	0	38	107	0	0	4.3	0	0	110	78	93	2	3	1	69682.291225	2	52	1	0	0	167
31244	1	23	2.16	22.45	83	1.7	0.4	2.6	141	125	0.9	17	19	202	1	50	51	0	0	4.7	0	0	120	56	103	2	3	1	90841.26215	2	48	1	0	0	175
31248	1	21	0.65	25.16	91	2.8	0.5	2.3	369	165	0.8	24	27	230	0	57	138	1	0	5.5	0	0	140	74	105	1	1	1	19761.967197	2	51	1	0	0	170
31252	1	35	3.62	32.62	102.4	2.7	0.2	4.1	242	132	1.1	33	27	188	0	32	128	0	0	5.6	0	0	116	60	97	3	3	2	24787.806876	1	52	1	0	0	179
31254	1	30	0	24.18	89.9	2.2	0.4	5	206	147	0.9	27	26	182	0	52	72	0	0	5.5	0	0	124	62	103	1	1	1	34952.662094	1	57	1	0	0	165
31255	2	34	1.86	30.4	103	1.6	0.4	5.8	239	318	0.7	16	23	222	0	69	124	0	0	5.4	0	0	112	68	90	1	1	0	3001.410285	1	56	1	0	0	175
31257	1	70	1.21	23.55	98	13.2	0.7	3.1	74	126	0.8	31	40	147	0	27	95	0	1	7.5	0	0	118	56	130	2	3	1	17169.553351	2	50	1	1	0	25
31258	1	20	1.43	23.38	78.3	2.4	0.6	4.3	314	94	1.3	25	29	148	0	47	63	0	0	5.3	0	0	122	62	91	4	1	0	49826.771692	2	49	1	0	0	171
31259	2	35	1.93	28.81	103.2	1.6	0.6	3.6	243	166	0.6	19	26	163	0	65	56	0	0	4.6	0	0	112	60	81	3	3	0	6794.79055	1	55	1	0	0	173
31261	2	49	3.48	29.35	91.9	2.5	0.4	1.6	299	100	1	24	23	199	0	56	133	0	0	5.9	0	0	104	72	98	3	3	1	29138.389681	1	46	1	0	0	170
31262	1	52	2.43	27.78	104.7	2.3	0.6	3.3	239	185	0.9	28	25	299	1	40	215	0	0	6	0	0	128	76	100	1	1	1	26377.003689	2	55	1	0	0	169
31263	2	78	1.74	31.64	94	1.9	0.4	3.9	234	65	1.1	19	24	158	1	53	90	1	1	6.9	0	0	148	70	151	3	1	1	19353.648229	2	49	1	0	0	169
31266	1	62	2.04	28.82	115.6	1.3	0.5	3.7	340	94	1.2	21	24	162	1	41	88	1	0	5	0	0	116	74	95	2	2	3	66881.443868	2	50	1	1	0	111
31268	2	40	0.38	30.56	103.6	3	0.6	5.5	294	64	0.7	19	20	165	2	54	94	0	0	5.7	0	0	116	68	109	2	2	1	40810.263359	2	49	1	0	0	170
31273	1	62	3.9	29.16	109.3	2.1	0.7	3.8	202	55	1	40	37	232	0	77	143	1	0	5.2	0	0	156	98	102	2	1	2	61025.732583	1	48	1	0	0	160
31274	1	56	1.88	26.5	107.3	2.3	0.6	5.5	255	191	0.9	13	15	195	2	34	131	1	0	5.1	0	0	170	88	107	2	2	1	91704.490597	1	53	1	1	1	178
31276	1	36	5	32.51	116.7	3.2	1.1	7.1	329	219	1	39	31	192	0	34	68	1	0	5.6	0	0	130	86	115	3	3	1	24787.806876	1	49	1	0	0	162
31277	2	61	5	28.8	103	1.4	0.7	3.8	271	249	1	29	30	291	0	104	153	1	0	5	0	0	138	100	106	2	3	3	77927.550756	2	47	1	0	0	171
31278	1	65	4.17	26.01	96.6	3.4	0.8	4.8	284	183	1	17	19	257	2	41	155	1	0	5.7	0	0	144	80	94	1	1	0	8405.007132	2	54	1	0	0	161
31279	2	76	1.17	22.69	78.3	2.4	0.7	3.3	308	133	0.7	13	15	199	0	60	114	0	0	6	0	0	124	62	116	2	1	0	51723.504974	1	55	1	1	1	108
31280	2	60	2.3	31.32	97.5	2.5	0.5	2.9	300	152	1	15	17	227	1	37	148	0	0	5.5	0	0	118	74	100	2	2	2	54376.270334	1	44	1	0	0	178
31284	1	80	5	21.18	85.7	1.4	0.5	4.9	348	85	1.1	15	34	223	1	79	120	1	0	5.2	0	0	88	46	102	2	3	3	21315.100707	2	44	1	1	0	44
31285	2	57	3.57	33.24	88.5	1.8	0.5	3.5	211	342	0.9	29	22	307	0	41	165	1	0	5.4	0	0	110	76	71	2	3	1	93147.433277	2	49	1	0	0	170
31286	1	27	0.9	19.22	74	2.2	0.4	2.6	216	67	1	17	25	200	0	73	99	0	0	5.1	0	0	130	80	101	1	3	1	22647.192894	2	49	1	0	0	170
31290	1	41	0.82	25.71	88.3	2	0.5	4.3	382	252	0.8	172	98	222	0	50	112	0	0	4.9	0	0	106	66	101	1	1	1	12695.544084	2	45	1	0	0	159
31291	1	52	4.29	39.5	125.3	1.5	0.6	2.6	266	299	1.2	25	23	211	0	39	130	1	0	6	0	0	148	94	120	3	3	0	25412.966811	1	52	1	0	0	179
31294	2	73	3.12	25.94	92.5	1.9	0.5	6.7	261	134	0.7	14	21	262	0	69	168	1	0	5.3	0	0	158	78	93	2	3	1	50775.822867	1	48	1	1	0	7
31297	2	85	5	26.87	97.4	1.4	0.6	3.5	323	122	1.2	15	20	201	1	62	122	1	0	5.5	0	0	138	88	97	2	2	1	36879.872107	1	46	1	1	0	55
31298	2	33	2.83	26.87	92.1	1.6	0.3	5	418	135	0.5	21	16	264	0	60	156	0	0	5.1	0	0	112	62	103	1	3	1	29586.95106	1	57	1	0	0	164
31301	1	66	2.07	33.05	110.4	2.3	0.5	3.7	227	281	1	33	25	135	0	33	38	1	0	4.8	0	0	142	76	108	1	1	0	7342.694186	1	57	1	0	0	164
31302	2	24	2.4	30	118	2.2	0.6	10.9	211	417	0.6	21	22	302	1	79	191	0	0	5.3	0	0	122	58	95	2	3	1	7276.041067	1	46	1	0	0	170
31303	2	33	1.71	30.78	96.1	3.2	0.7	3.6	305	204	0.7	18	20	225	0	35	118	0	0	4.9	0	0	114	70	95	4	1	0	48502.42688	2	49	1	0	0	169
31304	1	53	1.48	31.15	115.3	3	0.8	5.6	335	195	0.8	58	67	268	2	63	170	1	1	5.9	0	0	164	114	132	1	1	1	20579.810016	2	57	1	0	0	173
31307	2	77	4.17	27.55	98.3	3	0.7	3.5	220	227	0.9	19	30	192	0	54	103	1	1	6.1	0	0	218	60	122	2	2	0	52882.084806	2	49	1	1	0	46
31308	1	59	3.66	27.81	97.5	2.1	0.7	4.5	222	51	0.8	24	24	205	2	95	126	1	0	5.6	0	0	154	0	110	3	3	3	32455.948059	1	51	1	0	0	163
31309	1	60	0.75	31.98	112.6	2.4	0.5	4.8	256	181	0.9	19	19	226	1	38	139	1	0	5	0	0	148	70	124	1	1	1	10859.419985	1	48	1	0	0	160
31314	1	28	5	27.19	92	2.2	0.7	3.7	280	144	0.9	38	29	204	0	38	115	0	0	5.3	0	0	112	74	79	1	3	1	20718.357505	1	55	1	0	0	171
31317	1	24	0.21	32.63	117	1.9	0.4	1.6	254	61	1.2	27	43	171	0	54	76	0	0	4.3	0	0	122	66	89	3	3	1	31636.458627	1	49	1	0	0	162
31321	2	25	2.03	19.64	86.9	1.1	0.9	8.1	285	253	0.5	14	20	244	0	83	124	0	0	5.1	0	0	120	72	77	1	3	0	19559.464818	1	54	1	0	0	165
31323	1	83	2.5	25.6	88	2.7	1.4	4.7	180	82	1.6	18	26	183	1	70	88	1	0	6	0	0	160	66	87	2	1	1	25870.419531	1	54	1	1	0	9
31324	2	47	3.9	29.94	99	1.9	0.4	2.6	385	69	0.9	59	35	198	0	46	135	1	0	5.6	0	0	112	76	96	3	3	0	30436.239549	1	47	1	0	0	179
31325	1	27	1.63	42.65	141	3.5	0.7	7.7	337	198	1	26	21	177	0	31	103	0	0	5.1	0	0	122	64	99	2	1	1	86943.653936	2	44	1	0	0	176
31332	1	68	2.49	20.93	95.9	1.4	0.7	5.4	194	45	0.9	26	24	180	1	70	108	0	0	5.6	0	0	98	72	101	3	1	1	8491.163498	1	51	1	1	0	91
31333	2	29	3.12	40.85	117.4	1.2	0.4	4	241	39	0.6	18	16	173	0	57	127	0	0	5	0	0	122	72	85	1	3	0	22069.69608	1	56	1	0	0	176
31334	2	55	0.31	43	109.4	1.5	0.3	2.5	198	63	0.8	20	24	247	0	103	135	1	0	5.4	0	0	150	80	99	3	3	0	34746.574052	1	56	1	0	0	177
31336	2	23	1.51	31.05	97.4	2.2	0.5	5.9	273	192	0.7	19	19	156	1	39	48	0	0	5.3	0	0	110	66	92	2	2	2	66194.001641	1	46	1	0	0	170
31337	1	54	5	36.3	120.3	1.5	0.5	2.7	292	84	1	32	25	217	1	54	143	1	0	6	0	0	132	70	121	2	3	1	82142.506664	2	44	1	0	0	174
31339	2	85	4.46	24.69	96.1	1.6	0.4	3.5	278	100	1.1	16	25	168	0	70	74	0	0	5.8	0	0	114	52	101	4	1	0	31596.365112	2	54	1	1	0	142
31343	2	61	5	35.11	123.5	3	0.9	4.3	361	662	0.8	21	27	179	0	27	74	1	1	9.5	1	0	132	68	182	2	3	1	55785.313206	2	52	1	0	0	167
31344	2	55	5	32.18	102.6	1.6	0.3	3.2	186	118	1	30	28	219	0	47	139	1	0	5.3	0	0	120	80	100	2	3	1	77690.953357	2	52	1	0	0	167
31345	2	67	2.5	26.15	96.4	1.2	0.5	3.7	232	142	1.2	17	24	234	2	49	93	1	0	4.9	0	0	142	80	105	2	1	1	75417.252931	1	46	1	0	0	170
31348	1	62	5	31.16	105.5	1.3	0.7	2.3	202	65	1.1	22	25	159	2	52	96	1	0	6	0	0	134	74	91	3	1	0	12460.766885	1	49	1	0	0	162
31350	2	27	1.9	25.12	95.4	1.7	0.7	8.8	120	195	0.4	16	22	340	2	58	143	0	0	4.7	0	0	106	54	86	2	2	1	6051.40475	2	50	1	0	0	157
31358	2	62	0.72	30.71	102.4	1.5	0.7	3.7	318	273	0.8	17	21	176	0	57	62	1	1	7.5	0	0	138	74	136	3	3	0	14226.297316	2	51	1	0	0	170
31361	2	30	1.19	27.26	102.4	1.4	0.6	6	179	167	0.6	12	16	271	0	78	154	0	0	4.8	0	0	84	44	88	2	3	0	10723.936054	1	49	1	0	0	161
31363	1	28	1.86	20.34	71.8	2.2	0.7	9.4	266	51	1.1	16	20	166	2	59	105	0	0	5.4	0	0	106	54	84	3	1	1	23430.22913	1	48	1	0	0	159
31367	2	85	2.2	18.99	80.3	1.5	0.6	4.3	210	141	1	19	27	191	0	44	95	1	0	4.8	0	0	114	62	94	2	2	3	37715.689876	2	53	1	1	1	19
31372	2	48	3.66	25.43	85.3	1.7	0.4	6.1	243	201	0.9	13	19	155	2	44	79	0	0	5.4	0	0	110	56	115	3	3	1	33037.237935	1	50	1	0	0	160
31379	2	79	0.75	34.03	120.4	2.5	0.5	2.2	159	145	0.8	78	86	167	0	54	139	1	0	5.8	1	0	144	66	122	3	1	1	23028.69438	1	50	1	1	0	152
31380	1	69	2.02	20.51	81	2.4	1	4	255	75	1.1	13	25	165	2	69	76	1	0	4.8	0	0	152	0	88	3	1	3	12460.766885	1	49	1	0	0	162
31381	2	34	2.41	21.8	75.6	2	0.4	3	258	48	0.6	18	18	169	0	56	139	0	0	4.9	0	0	92	64	97	4	1	1	76094.488614	2	44	1	0	0	174
31382	1	61	5	25.54	100	1.7	0.7	4.7	278	169	0.9	32	26	157	0	56	70	1	0	5.7	0	0	134	78	100	3	3	3	11293.835981	2	57	1	0	0	173
31383	2	27	4.22	28.15	103.3	1.7	0.4	3.9	331	167	0.91	23	20	232	2	51	151	1	0	5	0	0	100	52	81	2	2	1	70222.53208	2	54	1	0	0	161
31386	2	45	1.81	25.01	100	2.1	0.8	13.4	424	160	0.7	27	31	235	2	59	147	1	0	5.3	0	0	108	64	116	2	1	2	41321.919893	2	50	1	0	0	157
31387	2	40	0.48	19.94	67.2	2.8	0.2	3.5	288	220	0.6	15	21	177	2	69	111	0	0	5.7	0	0	102	40	84	3	2	1	28147.235851	1	50	1	1	0	173
31388	2	60	2.4	49.01	145.1	2.3	0.3	6.4	232	172	0.6	12	13	146	0	53	70	1	1	6.5	0	0	132	68	127	2	2	1	73135.455471	1	45	1	0	0	163
31391	1	49	1.02	30.6	110.9	3.3	1	3.8	209	56	1	54	89	134	0	42	69	1	0	5.7	0	0	154	92	105	3	1	3	25584.426968	2	50	1	0	0	157
31393	1	70	0.7	22.2	91	1.7	0.4	6.2	257	68	1.1	24	19	223	0	66	149	1	1	5	0	0	154	80	163	3	1	1	15011.244278	2	55	1	1	0	18
31396	2	55	3.51	31.44	99.2	3	0.4	3.1	242	100	0.8	18	25	234	0	65	134	0	0	5.8	0	0	118	58	97	1	3	3	15712.848312	1	44	1	0	0	177
31399	1	59	3.67	25.28	94	2.8	0.6	4.1	201	75	1.1	18	21	194	2	47	133	0	0	5.7	0	0	110	64	94	2	3	1	91877.541024	2	46	1	0	0	178
31400	2	78	5	24.52	94.2	2	0.7	6.3	268	187	0.7	14	20	194	2	47	152	1	0	5.4	1	0	138	40	116	2	3	0	71958.606023	1	56	1	1	0	16
31403	2	21	2.79	29.15	89.7	4.6	0.9	2.8	328	104	0.8	17	18	157	0	37	95	0	0	5.6	0	0	130	70	102	3	3	0	26775.589055	1	48	1	0	0	161
31407	2	64	4.13	42.85	135.8	2.8	0.7	5.7	357	75	0.8	27	22	235	2	52	148	1	1	9.5	0	0	118	44	262	3	3	1	12631.861785	1	51	1	0	0	163
31410	1	42	3.54	24.88	93.2	1.8	0.4	2.4	261	55	1	15	18	187	0	55	119	0	0	4.8	0	0	122	54	93	2	3	2	102931.25518	1	50	1	0	0	158
31413	1	34	1.9	26.81	90.1	2.3	0.2	2.1	350	79	0.9	20	19	232	1	50	163	0	0	5.3	0	0	104	48	93	4	2	1	75163.44684	2	44	1	0	0	175
31415	2	23	0.85	17	71.7	2	0.5	3.1	350	46	0.7	16	20	149	0	63	65	0	0	5.4	0	0	94	74	88	1	1	0	29163.973826	1	57	1	0	0	164
31420	1	29	1.24	27.37	92.4	2.9	0.5	4.6	202	236	0.8	18	24	244	0	51	177	0	0	5.5	0	0	118	76	88	1	1	1	25151.255285	1	50	1	0	0	157
31425	2	63	4.73	28.96	97.5	3.2	1	3.9	392	320	1	20	15	260	0	45	183	1	0	5.5	0	0	146	74	114	2	3	1	70945.573995	2	46	1	0	0	178
31429	1	40	2.61	27.01	87.1	2.9	0.7	4.8	275	57	1.3	19	27	166	0	56	84	0	0	5.1	0	0	120	86	79	3	1	2	24064.317519	2	51	1	0	0	171
31432	2	45	5	26.84	93.6	1.9	0.4	3.7	365	148	0.8	26	25	194	0	67	95	1	0	5.2	0	0	112	74	96	2	3	2	108347.487764	1	46	1	1	0	122
31434	1	57	1.18	26.91	109.6	2.5	0.5	6.9	264	310	0.9	16	24	224	2	35	150	1	0	4.9	0	0	156	60	115	2	1	1	35402.116425	1	50	1	1	0	41
31435	1	38	2	28.11	103.9	1.6	0.4	5.1	205	99	1	43	31	192	0	43	132	0	0	5.8	0	0	116	60	100	3	2	0	26212.570992	2	54	1	0	0	161
31437	2	59	1.39	26.24	96	5	0.7	3.6	334	94	0.6	18	19	232	2	66	127	0	0	5.3	1	0	134	74	95	4	3	3	39220.172666	2	50	1	0	0	157
31439	2	31	3.11	38.24	127.4	1.4	0.5	7	336	181	0.6	13	17	276	0	67	169	1	0	5.2	0	0	116	52	99	2	3	1	9059.698884	1	47	1	0	0	179
31440	1	30	5	29.62	103.2	4.7	0.5	4.5	254	451	0.9	22	21	197	1	36	144	0	0	5.1	0	0	114	74	107	1	3	1	21822.132726	1	58	1	0	0	166
31441	1	62	4.24	33.74	122.1	1.7	0.3	3.3	376	77	1.3	30	25	234	0	46	161	1	1	8.8	0	0	134	92	197	3	3	1	9562.946344	2	51	1	1	1	152
31442	1	67	1.8	29.37	104.6	2.8	0.5	6.8	289	490	0.9	12	19	263	1	31	71	0	1	11.3	0	0	134	74	281	1	3	1	14680.501483	2	55	1	1	0	144
31447	1	85	0.71	26.48	104.8	1.1	0.3	5.7	260	105	1	20	26	235	0	50	169	1	0	5.4	0	0	150	72	116	2	2	0	10175.464016	2	44	1	1	1	122
31452	2	54	3.2	28.46	99.8	2	0.4	4	292	205	0.7	24	34	221	2	44	126	0	0	6	0	0	122	78	115	3	3	1	28371.564388	1	55	1	0	0	172
31454	1	75	0.43	25.19	92.7	2.8	0.7	4.7	257	282	1.2	19	24	224	1	41	132	1	1	7.6	0	0	154	70	190	4	1	1	15919.814022	2	49	1	0	0	170
31457	2	61	4.7	22.44	83.6	1.7	0.3	2.5	301	121	0.9	26	27	213	0	45	130	1	0	5.3	0	0	126	66	96	1	2	0	14113.549041	1	57	1	0	0	173
31460	1	37	1.24	34.68	112	2.1	0.8	2.6	309	101	1	22	22	165	0	44	106	1	0	6.1	0	0	126	94	111	3	3	1	31860.551696	2	51	1	0	0	171
31464	1	64	5	28.41	105.6	1.8	0.6	4.9	198	123	0.8	37	26	199	2	57	98	1	1	6.9	0	0	178	86	71	2	3	3	54937.100263	1	44	1	0	0	178
31468	1	55	1.45	31.53	115.2	2.2	0.7	4.3	259	422	0.9	95	46	257	2	44	122	1	0	6.2	0	0	152	86	102	2	1	3	93854.295017	1	48	1	1	0	93
31469	2	74	5	24.54	86.2	1.3	0.5	4.7	287	202	0.8	19	25	226	1	72	159	0	0	4.9	1	0	124	68	83	2	3	1	49530.601592	2	52	1	0	0	167
31470	2	26	0.68	32.49	96.2	2.6	0.3	3.3	401	104	0.5	14	15	168	0	42	103	0	0	5.2	0	0	120	70	95	1	2	0	22237.017339	1	57	1	0	0	164
31471	2	49	3.27	18.4	72.5	3	0.5	3.6	305	100	0.7	24	28	228	2	92	130	1	1	5.3	0	0	106	60	71	3	1	3	28267.810461	1	52	1	0	0	180
31472	1	76	1.43	32.3	111	1.8	0.7	4	214	162	1.8	16	19	148	1	40	84	1	0	6.1	1	0	112	50	96	2	3	0	49780.404355	1	46	1	1	0	89
31477	1	35	1.56	23.84	79.5	2.9	0.6	6.7	275	180	0.9	32	34	225	0	69	153	0	0	5.1	0	0	104	76	95	1	1	1	30166.883982	1	50	1	0	0	158
31483	1	50	5	32.55	101.2	2.1	0.5	4.7	259	388	1.3	23	21	223	0	35	106	0	0	5.2	0	0	124	86	88	2	3	1	100919.498403	2	47	1	0	0	171
31486	1	50	3.9	19.73	78.6	2	0.3	2.4	326	92	1	16	20	255	2	89	169	0	0	5.6	0	0	112	76	100	2	1	0	89720.601397	1	54	1	0	0	165
31488	1	38	1.5	30.23	106.7	1.9	0.5	2.7	370	155	0.9	32	28	216	1	47	133	0	0	5.6	0	0	120	70	104	2	3	1	80729.0734	2	46	1	0	0	178
31491	2	46	5	38.73	110	1.4	0.4	2.7	375	85	0.8	18	20	206	0	50	138	0	0	5.3	0	0	130	80	94	3	3	0	25599.215335	2	50	1	0	0	157
31496	2	51	5	25.04	88.9	1.7	0.4	4.1	228	117	0.7	20	20	298	0	62	197	0	0	5.6	0	0	110	70	95	1	3	1	15389.441459	2	58	1	0	0	177
31497	2	50	1.88	23.33	73	1.9	0.3	4.3	312	114	1	15	21	263	2	69	169	1	0	5.2	0	0	146	90	76	2	2	1	98868.647388	1	47	1	0	0	179
31498	2	63	1.33	22.4	82.9	3.2	0.8	4.2	316	209	0.7	22	24	239	0	88	181	0	0	6.1	0	0	128	70	99	1	1	1	6169.674027	2	57	1	0	0	173
31501	1	34	0.9	29.31	101.5	3	0.6	5.5	404	86	1.1	22	21	210	2	38	149	0	0	5.7	0	0	134	52	88	2	3	1	37536.532275	2	44	1	0	0	177
31503	1	47	1.49	30.41	103.3	1.5	0.5	3.1	207	189	1.2	24	20	181	0	31	114	0	0	5.4	0	0	124	86	98	2	3	2	103627.468009	1	46	1	0	0	170
31504	1	46	5	31.19	105	2.7	0.5	5.6	172	132	1	77	37	233	1	41	154	1	0	5.5	0	0	134	82	113	2	3	3	69953.430519	2	56	1	0	0	172
31506	1	73	1.29	25.02	95.3	2	0.7	1.9	197	117	1.2	16	17	141	1	40	71	1	0	5	1	0	112	62	96	2	1	1	39311.344365	2	44	1	0	0	176
31508	1	73	1.47	18.2	75	1.5	0.5	3.6	350	89	0.8	11	16	233	2	50	159	0	0	5.9	0	0	126	60	109	2	1	1	14524.631884	1	48	1	1	0	125
31509	1	35	0.94	24.39	90.5	3.8	0.6	2.9	226	148	1	23	25	198	2	35	138	1	0	5.1	0	0	108	46	106	2	3	2	45132.884284	1	46	1	0	0	170
31510	1	32	1.23	31.97	101.1	2.3	0.4	3.6	243	234	0.8	77	43	204	0	39	115	1	1	6.2	0	0	150	84	143	1	1	1	34679.07967	2	55	1	0	0	169
31512	1	51	0.57	31.32	105.6	1.7	0.5	3.8	299	266	0.7	36	23	222	1	41	123	1	0	6.3	0	0	142	84	105	1	1	1	22723.679077	1	50	1	0	0	158
31513	1	65	2.27	23.18	93.1	1.4	0.3	1.8	249	209	1.6	26	33	348	1	64	193	1	0	5.6	0	0	148	96	101	3	2	1	7954.103317	2	52	1	0	0	167
31517	2	51	1.09	35.17	108.1	1.4	0.4	3.6	250	114	0.9	7	18	194	0	84	170	1	0	5.4	0	0	132	90	94	2	2	1	55177.485039	1	56	1	0	0	175
31518	2	40	2.35	27.34	94	2.4	0.5	3.9	377	93	0.8	14	20	178	0	44	117	1	0	5.1	0	0	110	80	99	4	3	1	97927.570046	2	48	1	0	0	176
31519	2	57	5	46.24	131.5	2.5	0.6	4.6	390	160	0.8	32	23	174	1	65	75	0	1	8.9	0	0	132	76	214	2	2	1	112518.287004	2	47	1	0	0	171
31520	1	53	1.22	25.73	90.6	1.6	0.3	2	306	50	1.4	26	36	213	0	85	109	1	1	5.4	0	0	216	114	129	3	1	0	25918.772316	2	49	1	0	0	170
31522	1	28	5	27.1	93.6	2.6	0.5	4	260	215	1.1	20	15	201	2	36	118	1	0	5.4	0	0	114	90	99	2	2	1	99735.196973	1	50	1	0	0	157
31524	2	52	3.87	35.24	120.6	2.3	0.4	7.2	242	212	0.8	15	16	184	0	44	102	0	0	5.2	0	0	116	72	118	2	2	0	92380.938937	1	45	1	0	0	163
31525	2	33	2.4	34.78	109.8	1.3	0.5	4.1	205	49	0.5	16	17	167	1	68	84	0	0	4.9	0	0	108	68	85	2	3	1	110271.532753	2	47	1	0	0	171
31527	1	59	2.35	21.34	87	1.3	0.6	6.1	170	77	1	19	25	241	2	61	163	0	0	5	0	0	124	66	116	2	3	3	65416.160481	2	56	1	0	0	172
31528	1	20	1.49	25.06	88.6	3.2	0.7	5	302	113	0.9	30	27	153	0	41	78	0	0	5.2	0	0	116	50	93	1	2	1	23356.346146	2	58	1	0	0	176
31529	2	42	4.22	30.33	105.9	3.6	0.5	3.2	375	82	0.5	20	18	182	2	47	125	0	0	5	0	0	98	52	90	2	2	1	111953.883545	2	47	1	0	0	171
31530	2	28	5	33.86	105.2	2.2	0.5	3.3	331	41	0.9	17	21	189	0	59	116	0	0	5.2	0	0	118	60	100	3	3	0	22313.638907	2	56	1	0	0	172
31531	2	80	1.17	25.73	98.2	3	0.7	3	350	211	0.7	17	24	211	0	52	106	1	0	5.5	0	0	228	96	106	2	3	0	43740.754014	2	55	1	0	0	169
31533	2	20	1.56	20.59	71.9	2	0.5	4.5	207	43	0.7	17	20	156	0	73	65	0	0	5.3	0	0	92	70	86	1	3	0	17856.592838	1	54	1	0	0	165
31534	1	23	0.53	24.83	76.8	2.7	0.5	2.8	270	60	1.1	22	28	196	2	71	165	0	0	4.6	0	0	126	60	88	3	1	1	20791.47708	1	51	1	0	0	164
31535	2	21	0.16	24.71	97.2	2	0.4	8.2	259	95	0.7	22	22	220	0	98	96	0	0	4.6	0	0	108	62	76	3	2	0	32480.779087	1	49	1	0	0	162
31545	2	33	1.2	21.38	81	1.4	0.4	5.4	363	59	0.6	15	23	140	0	52	74	1	0	5.6	0	0	114	70	91	1	1	0	28044.965897	1	58	1	0	0	166
31546	2	80	0.47	32.22	99.7	3.2	0.6	3.7	239	172	0.9	15	24	235	2	50	165	1	0	5.8	0	0	192	80	122	2	1	0	32775.899925	1	45	1	1	0	108
31547	1	27	0.2	31.1	110.7	2.5	0.9	4.3	231	226	0.9	26	28	181	0	38	99	0	0	5.1	0	0	128	72	88	1	1	1	24010.374099	2	46	1	0	0	178
31548	1	69	1.84	34.59	119.5	3.6	0.5	6.1	229	379	0.7	21	22	210	2	37	93	1	0	5.7	0	0	124	58	120	1	1	0	10769.284806	2	55	1	1	1	89
31550	1	23	1.9	47.15	145.1	2.1	0.8	4.9	215	184	1	60	41	200	2	40	117	1	0	4.5	0	0	132	96	100	2	3	0	48445.753178	2	44	1	0	0	177
31551	2	53	1.51	31.76	98.7	1.7	0.5	4.4	371	148	0.8	20	19	207	1	67	130	1	0	5.6	0	0	124	64	96	2	3	1	108893.709967	1	46	1	0	0	170
31553	1	48	2	31.22	106.7	2.3	0.5	5.8	301	106	0.9	38	37	229	1	58	136	1	0	5.7	0	0	178	118	106	1	2	2	20898.455093	1	58	1	0	0	166
31555	1	43	4.85	33.73	113.3	2.2	0.6	5.2	350	327	0.9	80	59	314	1	58	112	1	0	5.3	0	0	136	84	104	2	2	3	104791.730576	1	46	1	0	0	170
31558	1	85	1.63	43.44	134.2	3.8	0.9	6.6	282	205	1.1	15	20	163	0	38	93	1	0	5.5	1	0	160	68	114	2	1	0	25136.649437	2	49	1	1	1	34
31559	2	66	3.21	30.52	115	1.7	0.4	3	172	285	0.7	25	29	210	0	51	88	1	1	7	0	0	136	76	133	2	2	0	62457.666345	1	55	1	0	0	173
31563	2	61	3.64	40.51	120.4	1.5	0.6	3.4	228	97	1.1	20	30	167	1	65	74	1	0	4.9	0	0	154	82	85	2	2	0	76869.168109	2	49	1	0	0	168
31567	1	55	5	26.23	99.2	1.5	0.4	2.7	220	116	1.4	25	29	202	0	41	129	1	0	5.2	0	0	118	74	104	2	3	1	69682.291225	2	52	1	0	0	167
31569	2	62	5	28.08	108.6	4	0.7	5.2	257	172	0.9	31	26	180	1	56	94	1	1	5.4	0	0	106	82	138	2	2	0	68236.000871	1	47	1	0	0	179
31570	1	52	3.76	27.02	93.7	2.3	0.5	2.8	239	229	1.1	15	20	134	0	40	86	0	0	5.1	0	0	112	66	96	2	3	1	90856.758362	2	46	1	0	0	178
31573	2	65	2.66	41.6	125	3.2	0.7	5.6	352	72	0.6	11	23	118	0	63	63	1	1	5	0	0	128	86	146	3	2	1	12614.500055	2	52	1	1	0	51
31577	2	52	3.57	20.39	76.8	1.6	0.4	5.5	280	61	0.9	16	20	194	2	56	116	0	0	5.5	0	0	108	64	87	2	3	3	91583.235017	2	44	1	0	0	175
31582	1	37	3.21	26.18	92.5	2.5	0.3	2.9	301	68	1	20	27	135	0	47	59	1	0	4.5	0	0	150	84	96	3	3	0	23622.86355	2	51	1	0	0	171
31585	2	40	1.16	37.13	103.3	2.1	0.5	4.8	347	100	0.6	18	17	220	0	53	130	1	0	5.4	0	0	106	60	120	1	3	0	18213.034419	1	54	1	0	0	165
31587	1	70	0.93	26	102.5	1.5	0.3	4.6	309	131	0.8	10	16	170	1	50	82	0	0	5.1	0	0	120	76	98	1	1	1	9341.569816	1	56	1	0	0	175
31590	1	49	0.95	26.19	94.7	4	1	5.8	262	114	1	21	21	211	0	49	139	0	0	5.7	0	0	110	72	115	1	1	1	19974.87432	2	57	1	0	0	174
31591	1	51	3.88	26.1	95.1	2.4	0.6	3.2	355	76	0.9	33	29	174	2	61	106	0	0	5.5	0	0	112	76	99	3	3	1	21638.926081	1	44	1	1	0	66
31592	2	62	0.93	26.98	87.6	1.3	0.3	4.4	273	81	0.7	25	27	149	0	49	87	1	0	5.6	0	0	124	70	111	1	1	1	7379.33406	2	57	1	0	0	173
31593	2	58	5	28.62	98	2.5	0.5	2.9	265	264	0.7	28	29	204	2	40	93	1	0	5.4	0	0	160	76	117	1	2	0	24649.375653	1	57	1	0	0	164
31599	1	42	2.9	33.71	114.2	1.3	0.6	5.7	224	854	1.1	24	19	315	0	39	171	0	0	5.2	0	0	132	78	105	2	3	0	112247.062272	1	49	1	0	0	162
31601	2	82	3.12	24.5	87	2	0.4	5.2	233	82	0.9	15	21	218	0	93	108	1	0	5	0	0	136	64	92	2	3	0	34421.294332	1	47	1	1	1	156
31603	1	79	0.84	29.12	109.7	2.5	0.9	7	277	229	1	24	37	215	1	53	104	1	0	5.3	0	0	154	74	108	2	1	3	15809.693702	1	45	1	1	0	156
31606	2	78	1.21	33.39	110.2	2	0.8	6	226	110	0.7	22	20	162	1	58	74	1	0	6.2	0	0	144	80	109	2	2	0	38568.347802	2	50	1	1	0	134
31608	1	40	0.6	47.37	138.2	2.6	0.4	3.3	267	112	1.1	22	20	185	0	46	110	0	0	5.8	0	0	120	82	100	3	3	1	26584.657607	2	50	1	0	0	157
31609	1	44	1.49	26.15	90.6	2.7	0.3	3.8	257	509	0.9	30	18	227	1	32	98	1	1	12.9	0	0	156	54	250	1	1	1	21102.01293	2	58	1	0	0	177
31610	1	85	1.82	28.18	110	1.8	1.2	4.2	224	126	1	46	59	139	1	45	69	1	0	5.9	1	0	172	22	116	2	3	3	22475.11885	2	50	1	1	1	103
31615	2	47	1.78	36.26	111.2	1.2	0.6	5.1	361	188	0.6	15	19	183	1	44	124	1	1	7.5	0	0	134	62	129	1	3	1	18615.75845	1	53	1	0	0	158
31619	2	31	3.21	30.72	93.5	1.7	0.4	4.2	374	82	0.6	15	17	224	0	76	132	0	1	9.4	0	0	130	74	201	2	3	1	123044.523418	2	55	1	0	0	169
31620	2	53	1.37	22.79	71.5	2	0.5	3.1	219	114	0.8	23	24	204	0	75	101	1	0	5	0	0	148	96	107	4	3	0	155045.411105	1	57	1	0	0	164
31625	1	63	1.74	27.18	100	2.8	0.6	5.5	286	782	1.1	31	30	324	2	39	106	1	1	10.6	0	0	170	64	329	1	1	1	4476.161435	2	58	1	1	1	28
31630	2	33	5	29.07	111.8	2	0.9	7.9	240	201	0.8	12	20	241	1	100	141	0	0	5	0	0	120	0	80	4	3	1	8948.29414	2	48	1	0	0	176
31633	2	85	2.2	29.57	97.4	2.1	0.6	4.9	167	98	0.9	15	24	288	0	80	193	1	0	5.5	1	0	124	58	118	2	1	1	40366.201131	2	47	1	1	0	33
31634	1	67	1.52	32.71	118.6	2.5	0.6	6.8	308	558	0.6	22	29	205	1	32	96	0	1	6.5	0	0	128	62	94	1	1	1	7827.277839	2	58	1	0	0	177
31635	2	27	0.84	27.82	106.4	0.6	0.4	6.2	277	188	0.4	52	35	290	0	72	175	0	0	4.7	0	0	102	56	80	1	1	0	3584.139434	1	53	1	0	0	159
31636	2	72	2.42	33.96	101	1.7	0.5	8.2	398	54	1.2	13	19	150	1	90	45	1	0	6	0	0	124	60	89	3	1	0	20856.532535	2	49	1	1	0	156
31638	2	22	4.56	22.07	73.3	2.5	0.8	3.9	303	83	0.7	16	20	207	2	72	112	0	0	4.8	0	0	116	56	82	2	3	2	66948.025061	1	45	1	0	0	163
31639	2	22	0.75	26.83	88.4	2.7	0.7	7.4	226	120	0.6	7	15	211	0	72	136	0	0	5	0	0	96	50	77	1	1	0	2322.542664	2	54	1	0	0	161
31640	2	44	0.6	27.58	93.2	2.4	0.4	6.5	354	187	0.4	21	29	207	2	66	86	0	0	5.3	0	0	90	58	115	1	1	1	21498.836153	2	58	1	0	0	177
31649	1	47	1.82	25.52	92.7	3	0.7	3.7	217	73	1	25	24	175	0	54	75	0	0	5	0	0	114	74	93	2	3	1	107076.75577	2	47	1	0	0	171
31652	2	23	5	29.83	109.5	1.4	0.8	8.3	183	233	0.6	17	21	293	1	73	147	0	0	4.7	0	0	130	84	79	2	3	2	6223.909076	2	49	1	0	0	169
31657	1	73	1.4	22.69	83.5	2.8	0.6	3.7	339	93	1.1	36	33	175	1	67	59	1	0	5.4	0	0	112	76	101	3	1	0	9374.893052	1	51	1	0	0	163
31658	2	46	3.57	30.08	104.6	1.7	0.7	3.3	351	36	0.7	13	13	121	0	60	55	1	1	5.9	0	0	120	62	97	3	3	0	26972.71661	2	51	1	0	0	171
31661	1	48	2.49	24.82	92.7	2	0.4	2.1	242	154	1.1	35	31	132	0	30	69	1	0	6.1	0	1	158	78	103	3	3	1	21367.26979	1	51	1	0	0	163
31662	2	44	0.98	25.12	83.7	2.7	0.7	3.6	225	122	0.8	14	19	162	0	51	94	1	0	5.6	0	0	132	96	103	1	2	0	18353.33197	1	55	1	1	0	109
31663	1	76	2.27	30.27	116.1	1.1	0.5	4.6	214	169	1.2	16	18	177	1	47	95	0	0	5.2	0	0	130	74	94	2	2	0	20309.209123	2	53	1	1	0	111
31666	1	39	0.04	25.15	85.6	1.2	0.5	4.3	303	43	1.4	28	29	205	0	116	68	0	0	5.1	0	0	126	66	93	3	2	2	25443.29883	2	49	1	0	0	169
31668	2	85	1.53	21.13	78.2	2.6	0.7	3.7	294	66	0.9	14	26	175	0	69	79	0	0	5.7	0	0	120	36	91	2	3	0	32005.265334	2	49	1	1	1	79
31669	2	25	1.49	24.85	80.1	3.2	0.7	4.5	226	76	0.7	16	15	166	2	63	72	0	0	5.1	0	0	104	60	89	1	2	1	13883.324323	1	58	1	0	0	166
31674	2	28	3.72	32.98	112.2	3	0.6	6.5	416	128	0.8	21	20	181	1	44	83	0	0	5.2	0	0	122	60	125	2	3	1	71411.098038	1	47	1	0	0	178
31679	1	36	1.39	31.83	107.3	2.8	0.6	4	270	120	1.1	39	23	152	0	40	121	0	0	4.6	0	0	110	74	104	2	3	2	94129.406146	2	53	1	0	0	166
31680	2	24	0.53	27.79	91.9	1.8	0.4	7.7	303	167	0.7	18	22	247	0	54	156	0	0	5.6	0	0	102	60	91	1	1	1	1430.248495	2	58	1	0	0	177
31681	1	22	3.66	35.71	112.7	1.5	0.4	3.5	291	212	1.1	26	21	211	2	41	113	0	0	4.9	0	0	110	82	94	3	2	3	21227.826236	1	44	1	0	0	177
31690	2	38	5	25.16	84.5	2.6	0.9	5	224	91	0.7	19	21	150	0	47	87	0	0	5.2	0	0	106	58	77	2	3	1	77821.319097	1	44	1	0	0	178
31691	1	52	3.62	20.92	75.6	1.9	0.4	2.3	228	38	1	18	17	215	0	113	149	1	0	5	0	0	136	92	91	3	3	0	29210.862245	1	46	1	0	0	170
31699	1	31	2.65	27.13	88.2	1.6	0.3	2.8	222	155	1.2	36	29	181	0	45	98	0	0	5.3	0	0	116	78	89	3	3	1	23622.86355	2	51	1	0	0	171
31700	2	36	0.85	32.41	100	2.5	0.8	4.9	467	59	0.7	31	28	133	0	57	82	0	0	5.5	0	0	104	62	86	1	2	0	17322.682636	2	56	1	0	0	172
31702	1	22	1.46	23.75	78.2	2.9	0.4	2.6	240	42	0.8	19	18	157	0	47	100	0	0	5.2	0	0	122	60	103	4	3	1	85442.70135	1	52	1	0	0	179
31703	1	44	2	25.01	97.2	1.7	0.3	3.5	188	89	0.8	20	20	188	1	43	130	0	0	4.7	0	0	108	68	94	3	3	1	26702.420307	2	54	1	0	0	161
31706	2	45	5	24.63	77.5	1	0.3	1.7	276	46	0.8	16	18	162	0	64	87	0	0	4.7	0	0	106	70	103	2	3	3	101923.292238	2	46	1	0	0	177
31707	2	75	2.92	38.61	112.2	1.9	0.7	5	365	152	1.2	56	35	179	0	42	98	1	0	5.9	0	0	128	68	93	2	2	3	63032.095401	1	47	1	0	0	179
31708	2	29	0.73	57.05	154.2	2.6	0.5	7.5	386	327	0.8	28	27	269	0	71	169	0	1	5.5	0	0	126	74	95	1	1	0	1430.248495	2	58	1	0	0	177
31709	1	39	3.62	29.44	101.7	1.5	0.6	4.1	203	283	0.9	34	26	158	1	28	59	0	0	4.9	0	0	116	72	114	2	2	2	73621.908841	1	45	1	0	0	163
31710	1	42	2.83	47.88	151.5	2.1	0.6	5	267	482	1	44	48	242	1	40	130	1	0	6.1	0	0	138	92	101	2	3	2	87154.150225	2	50	1	0	0	157
31711	2	23	1.09	41.27	115	1.9	0.3	2.4	378	82	0.7	16	21	175	0	53	101	0	0	5.3	0	0	112	58	93	3	2	0	26775.589055	1	48	1	0	0	159
31712	2	31	1.49	35.28	116	1.7	0.6	3	397	97	0.6	18	22	205	0	73	149	0	0	5.5	0	0	106	68	93	3	1	0	20683.642148	2	56	1	0	0	172
31714	1	21	1.19	23.51	82.6	2.4	0.6	3.6	356	76	0.9	38	34	198	2	54	133	0	0	4.8	0	0	128	14	101	1	1	2	26537.207039	1	49	1	0	0	162
31717	2	45	0.46	33.06	107	2.3	0.7	5.5	397	108	1.1	26	26	222	0	46	120	0	0	5.9	0	0	114	86	126	4	1	0	36235.010791	1	45	1	0	0	163
31720	2	73	0.1	26.22	92	1.5	0.5	3	269	46	0.6	14	24	178	0	58	107	1	0	6.1	0	0	130	28	87	3	2	0	13136.185975	2	45	1	0	0	160
31721	1	62	3.37	32.49	104.5	1.6	0.5	1.9	278	70	1	42	43	222	0	47	157	1	0	5.6	0	0	152	92	97	3	3	0	9950.958117	2	49	1	0	0	169
31724	2	37	5	19.18	71.7	1.5	0.4	5.2	336	136	0.7	21	27	245	0	70	169	0	0	5.5	0	0	100	60	84	4	3	1	102185.718583	2	58	1	0	0	177
31725	2	48	0.93	32.76	107.3	3.9	0.6	6.1	331	454	0.8	52	40	291	0	35	78	1	1	11.8	0	0	140	76	255	1	2	1	15389.441459	2	58	1	0	0	176
31729	1	80	3.63	26.16	94.8	2	0.8	6.5	207	161	1.6	17	20	162	1	47	56	1	0	5.4	1	1	130	50	109	2	2	0	36027.015622	1	57	1	1	0	125
31732	1	53	5	33.96	110.2	2.2	0.4	1.6	164	127	1.2	19	38	173	1	50	96	1	0	5.3	0	0	144	82	104	3	2	1	26873.664136	2	54	1	0	0	160
31733	1	79	2.65	23.47	97	1.2	0.7	6.8	218	125	1.6	17	20	189	1	42	89	1	0	5.4	1	1	126	42	125	2	3	1	45600.632427	2	44	1	1	0	24
31734	1	64	5	31.88	120.5	1.8	0.5	4.6	263	241	1.2	25	29	198	1	37	104	1	1	6.4	0	0	152	52	153	1	3	1	6672.955219	2	55	1	0	0	169
31736	1	79	2.24	22.99	92	1.8	0.8	6.3	317	77	1.4	16	23	124	2	59	60	1	1	6	1	1	134	46	118	3	1	1	12478.591464	2	58	1	1	1	35
31739	1	27	1.5	25.41	88.6	3.6	0.6	3.7	331	136	1.1	18	20	175	2	28	114	0	0	5.2	0	0	96	62	99	2	3	1	94141.775704	2	46	1	0	0	178
31740	2	28	5	28.95	112.5	2.9	0.9	8.3	273	215	0.6	14	17	141	0	58	105	0	0	4.8	0	0	100	62	79	4	3	0	5186.111367	2	52	1	0	0	167
31741	1	75	1.71	27.5	109.7	2.2	0.7	4.9	347	190	1.2	29	39	165	1	36	64	1	1	7.1	0	0	156	80	122	3	3	1	11712.313013	2	49	1	1	0	42
31742	2	25	1.82	24.15	82.4	1.4	0.4	4.9	195	103	0.6	17	17	240	1	92	122	0	0	5	0	0	90	50	83	2	3	1	7518.227428	2	47	1	0	0	171
31744	2	65	3.41	30.65	100	1.7	0.3	5.3	355	168	0.9	22	24	182	0	30	99	1	1	5.8	0	0	130	62	152	2	1	2	69657.19335	2	50	1	0	0	157
31746	2	77	1	27.66	96.1	1.9	0.3	4.5	260	176	1.5	15	21	171	0	54	82	1	1	6	1	0	114	70	124	2	1	0	43879.580897	2	46	1	1	0	125
31747	1	37	5	32.83	99.8	2.4	0.8	4.3	308	227	0.8	106	64	221	0	47	133	1	0	5.2	0	0	140	84	107	2	3	1	86781.568588	1	46	1	0	0	170
31748	1	50	0.5	23.04	91.3	1.3	0.4	3.6	331	154	1.2	14	22	193	0	39	141	1	0	5.2	0	0	118	80	84	2	3	2	35641.571463	1	46	1	0	0	170
31751	2	25	0.72	16.58	70.4	2.4	0.3	10.4	250	182	0.8	12	16	184	2	66	92	0	0	5	0	0	114	62	79	2	2	1	55429.625684	2	52	1	0	0	167
31752	1	51	3.03	26.1	95.8	1.8	0.5	3.6	274	316	1	27	27	194	2	55	114	1	0	5.5	0	0	126	86	118	1	1	3	25901.362722	2	55	1	0	0	169
31755	1	47	1.18	28.34	88.5	1.3	0.4	2.9	190	69	1	43	33	166	1	54	80	0	0	5.2	0	0	112	70	104	4	1	1	23813.676691	2	45	1	0	0	160
31762	2	70	0.62	27.37	97.5	2.2	0.4	3.5	384	229	1	14	17	189	0	62	83	1	1	8.7	0	0	156	74	187	1	1	0	10747.829539	1	56	1	0	0	175
31764	2	51	2.51	26.15	89.7	2.4	0.4	4.8	261	168	0.6	19	15	191	2	47	106	0	0	5.7	0	0	100	58	100	1	2	0	15510.848392	2	58	1	0	0	177
31765	1	70	5	35.24	117.8	1.8	0.5	4.1	247	95	1	21	22	184	1	69	98	1	0	5.4	0	0	128	72	109	2	3	2	43970.287751	2	56	1	0	0	172
31767	2	45	5	39.44	122.3	2.3	0.5	3.4	383	266	0.6	16	18	313	2	38	211	1	0	5.4	0	0	152	80	116	2	2	1	92147.627352	2	44	1	0	0	175
31771	1	32	1.16	29.7	106.8	2	0.7	5.5	225	760	0.9	23	23	223	1	31	87	0	0	5.4	0	0	122	70	113	1	1	3	25594.536628	1	52	1	0	0	180
31778	1	41	0.63	25.08	88	4.1	0.8	6.1	289	152	1.3	18	19	209	2	41	141	1	0	5.3	0	0	128	82	100	3	3	1	24191.301271	1	48	1	1	0	121
31779	1	55	0.12	23.65	85.5	2	0.6	5.3	341	155	1	15	21	241	2	37	162	0	0	5.5	0	0	100	64	88	1	1	0	21649.404165	1	53	1	0	0	159
31781	2	58	1.45	47.52	130.5	3.4	0.5	5.8	416	93	1	17	17	183	2	52	113	1	1	6.4	0	0	156	74	106	3	3	1	28122.504467	1	52	1	0	0	178
31785	2	83	5	20.1	71.7	0.9	0.7	6	240	70	1	17	30	179	1	70	73	1	0	5.7	0	0	182	52	101	2	3	1	35788.471927	1	55	1	1	0	135
31787	1	58	1.04	26.16	104.6	3.1	0.4	3.2	169	211	0.9	26	26	169	2	31	104	1	0	5.4	1	1	116	68	84	2	3	1	33841.12614	1	53	1	1	0	122
31789	1	53	5	27.93	102.2	2.1	0.5	6.2	289	171	1.2	28	25	246	1	42	175	0	0	5.7	0	0	136	84	98	1	2	1	14835.184044	2	56	1	0	0	172
31793	2	27	0.93	27.14	82.1	1.7	0.4	2.6	209	100	0.6	18	20	170	0	43	106	0	0	4.8	0	0	118	70	85	1	1	1	17518.852213	2	49	1	0	0	170
31795	2	60	1.55	24.7	82.2	1.9	0.6	2.8	182	147	0.8	35	27	200	0	48	125	1	0	5.2	0	0	124	66	97	1	1	0	4413.349389	2	58	1	0	0	177
31796	1	60	3.63	38.06	130	1.5	0.4	1.9	203	212	1	26	29	128	1	30	86	1	1	6.6	1	0	130	74	147	3	1	1	8341.37491	2	52	1	0	0	167
31799	2	47	5	23.05	87.2	3.3	0.6	4.5	269	81	0.8	14	22	203	0	84	93	0	0	5.3	0	0	132	84	89	2	3	1	92950.247214	1	45	1	0	0	163
31800	2	60	5	23.35	88	1.9	0.4	2.5	327	121	0.9	104	60	253	0	60	162	0	0	5.4	0	0	104	58	91	2	2	2	53619.828945	2	52	1	0	0	167
31802	2	60	4.07	29.29	97.8	1.7	0.5	4.3	270	273	1	22	24	301	1	47	198	1	1	6	0	0	154	78	140	2	2	3	57548.021523	2	56	1	0	0	172
31804	2	52	5	26.23	97	3.3	0.5	4.9	286	592	0.6	16	19	242	0	47	130	0	0	5.2	0	0	112	58	113	2	3	0	94315.26433	2	44	1	0	0	175
31807	2	57	5	45.79	131.3	2.3	0.4	4.7	362	123	0.8	24	16	235	0	67	130	1	0	5.3	0	0	118	78	109	4	3	1	77644.894341	2	44	1	0	0	175
31808	1	79	2.34	21.53	92.5	1.1	1	5.6	196	187	5.5	16	26	265	0	45	134	1	0	4.6	0	0	102	56	95	2	3	0	19169.641779	1	56	1	1	0	14
31813	2	47	0.39	29.76	100.4	2.1	0.4	5.2	224	225	0.8	19	18	179	2	34	73	0	0	5.3	0	0	126	74	95	1	3	2	18498.120963	1	55	1	0	0	172
31814	1	58	0.87	29.53	118.7	1.8	0.5	4	256	121	1.1	12	20	221	1	56	167	1	0	5.2	0	0	110	68	129	2	3	1	37241.681985	2	47	1	1	0	141
31816	2	26	2.4	30.52	109.5	2.5	0.7	6.2	211	329	0.6	14	22	279	0	62	140	0	0	5	0	0	112	56	75	2	3	1	6474.607328	2	54	1	0	0	161
31820	1	58	2.36	25.09	89.2	1.5	0.6	5.9	340	553	0.9	25	25	479	0	86	140	0	0	5.5	1	0	118	70	99	1	1	0	15320.935275	2	58	1	0	0	176
31821	2	25	2.8	28.6	105.5	2.2	0.4	9.7	374	274	0.7	13	18	276	0	63	154	0	0	4.6	0	0	116	70	83	2	3	0	6661.687745	1	54	1	0	0	165
31822	2	28	5	30.31	120.1	1.7	0.5	6.7	156	207	0.6	17	22	337	0	83	148	0	0	4.8	0	0	112	34	79	2	3	0	6051.40475	2	44	1	0	0	175
31824	2	22	0.78	22.6	90	1.6	1.2	10.9	296	161	0.5	15	18	243	1	80	126	0	0	4.2	0	0	110	60	83	2	3	1	7793.689733	1	49	1	0	0	156
31827	2	46	1.46	25.97	86.4	2.7	0.3	2.9	349	63	0.8	20	23	150	2	67	68	1	1	8.4	0	0	178	78	230	3	1	1	32474.708318	1	49	1	1	0	125
31830	2	62	0.94	26.17	87	1.9	0.6	2.8	318	85	0.6	16	21	213	0	50	139	0	0	6	0	0	130	62	94	1	2	0	4405.783737	1	58	1	0	0	166
31831	1	46	4.26	33.04	113	1.4	0.4	3.7	236	273	1.1	32	27	190	0	41	62	0	0	5.1	0	0	122	76	93	2	2	1	103627.468009	1	46	1	0	0	170
31833	1	41	1.33	26.65	97	1.9	0.4	2.9	328	49	0.9	65	41	173	0	51	127	0	0	5.4	0	0	128	70	100	1	1	0	23899.39496	1	56	1	0	0	175
31837	2	24	0.9	29.98	99.5	2.5	0.6	8.4	405	126	0.6	17	23	214	0	93	103	0	0	5.2	0	0	104	52	83	1	1	0	3177.720905	2	50	1	0	0	157
31839	2	23	1.04	33.86	112.3	2.2	0.6	9.6	239	241	0.5	12	14	211	0	47	113	1	0	5.4	0	0	114	68	92	1	2	1	12303.654227	2	58	1	0	0	177
31843	2	54	5	28.86	88	4.8	0.6	5	302	97	0.9	20	26	175	2	59	88	1	0	5.6	0	0	158	90	104	3	3	1	23797.09346	1	51	1	0	0	164
31846	1	80	2.96	36.12	93.5	2.7	1	6	225	278	1.4	27	25	132	0	35	84	1	0	6.1	1	0	144	32	113	2	3	1	22867.653073	1	45	1	0	0	163
31847	2	35	3.26	23.3	74.3	1.4	0.3	1.6	178	56	0.6	17	19	165	2	62	103	0	0	5.1	0	0	94	58	87	2	3	1	115596.102205	1	49	1	0	0	162
31852	2	20	0.8	26.59	89	2	0.5	3.2	219	205	0.5	19	23	188	0	40	111	0	0	4.6	0	0	116	64	99	1	2	0	21896.951557	1	56	1	0	0	176
31857	2	74	5	22.48	86	2.2	0.5	3.9	216	258	0.8	26	28	233	1	84	116	0	0	5.4	0	0	118	78	96	2	3	1	43935.467252	1	44	1	1	0	162
31858	1	37	1.82	30.32	105.5	2.3	0.5	3.5	340	134	1.1	15	18	202	0	53	114	0	1	10	0	0	110	66	60	3	2	1	30431.253534	1	56	1	1	0	168
31859	2	46	5	26.81	84.2	2.5	0.9	9.5	336	89	0.9	17	20	196	0	81	96	0	0	5.4	0	0	114	68	91	2	3	1	117359.68696	1	49	1	0	0	162
31863	2	29	5	21.29	79.4	2.4	0.7	5.2	211	61	0.8	12	23	156	0	62	103	0	0	5.1	0	0	108	46	79	3	3	3	28273.0948	1	52	1	0	0	180
31868	1	22	3.64	42.51	132.7	4.5	0.9	5.2	389	199	1.1	104	81	194	1	48	106	0	0	5.4	0	0	128	80	81	3	3	1	32380.385255	2	55	1	0	0	168
31870	2	21	2.27	19.42	69.7	2.4	0.5	1.8	319	39	0.7	10	18	159	0	51	69	0	0	4.9	0	0	102	66	86	2	3	0	56247.715633	2	52	1	0	0	167
31871	2	23	0.51	36.41	118	2.4	0.4	4.5	399	297	0.8	28	23	270	0	40	193	0	0	5.8	0	0	118	74	99	1	1	0	2290.838984	2	55	1	0	0	168
31873	1	32	3.27	31.67	98.2	2.1	0.4	2.3	352	193	1.2	32	29	178	0	47	98	0	0	4.8	0	0	124	78	95	3	2	0	27142.929258	1	54	1	0	0	164
31874	2	29	3.54	23.57	80.6	3	0.4	2.8	183	67	0.6	33	29	160	0	52	87	0	0	5.2	0	0	102	68	107	1	1	1	19744.020761	1	46	1	0	0	170
31877	1	62	2.72	26.44	107	1.4	0.3	4.2	239	238	5	16	15	202	2	40	123	1	0	5.7	0	1	126	92	90	3	3	1	12460.766885	1	49	1	1	0	115
31878	1	55	5	29.51	100.3	1.9	0.3	3.8	263	172	1.2	35	29	272	2	65	174	0	0	5.9	0	0	132	84	98	1	3	1	21578.650032	1	46	1	0	0	170
31888	1	22	1.6	22.56	86.9	3	0.5	3.9	176	148	1.2	25	25	165	0	60	84	0	0	5.2	0	0	124	68	97	3	2	0	58268.386562	2	45	1	0	0	159
31893	2	81	3.12	24.97	91	1.3	0.3	2.9	309	143	0.9	19	25	242	0	84	128	1	0	5.2	0	0	144	80	97	2	3	3	33368.160301	1	47	1	1	1	172
31894	2	61	1.15	32.96	100.9	1.7	0.3	2.6	240	95	0.6	44	48	158	0	64	68	1	1	7	0	0	146	68	133	1	3	1	5263.32724	1	55	1	0	0	173
31895	1	74	5	27.38	103.3	0.8	0.6	3.4	245	183	1.3	16	22	193	1	68	108	0	0	4.9	0	0	128	72	124	2	3	3	51159.219481	1	56	1	1	1	166
31897	1	79	2.27	43.21	134.9	1.8	0.6	5.7	327	112	1	31	36	247	0	38	166	1	1	5.4	0	0	110	74	127	2	3	1	40961.729358	2	49	1	1	0	46
31898	1	73	3.12	24.44	96.4	1.4	0.6	5.9	384	82	0.7	19	21	196	2	52	115	0	0	5.2	0	0	100	56	93	2	3	1	15488.021604	1	48	1	1	0	55
31899	1	40	0.41	24.29	94.3	2.5	0.4	1.4	254	111	0.8	48	31	150	0	37	92	1	1	8.6	0	0	124	90	122	2	1	0	38489.242149	1	50	1	0	0	158
31903	2	73	5	24.74	84.1	1.4	0.6	3.7	210	93	0.7	16	25	254	0	85	157	0	1	5.2	0	0	116	18	78	2	3	0	62941.979379	1	56	1	0	0	177
31913	2	48	5	22.48	75.3	3.2	0.6	5.2	266	129	0.6	16	17	203	2	45	140	0	0	5.3	0	0	110	68	115	2	3	1	103068.408259	2	46	1	0	0	178
31914	1	51	2.41	22.06	83.8	1.4	0.4	2.6	321	64	0.9	38	43	230	1	75	126	0	0	4.6	0	0	96	68	85	2	2	3	81229.882689	2	44	1	0	0	176
31921	2	20	4.71	29.37	103.3	1.8	1.1	9.8	251	123	0.5	15	18	201	2	103	131	0	0	4.8	0	0	102	46	82	2	2	1	6768.580736	2	46	1	0	0	178
31922	1	31	2.35	33.09	110.1	2.7	0.6	5.1	305	363	1.1	32	22	217	0	48	125	1	0	5.6	0	0	142	80	110	2	3	0	83661.48011	1	46	1	0	0	170
31923	1	65	5	35.05	120.9	2.3	0.4	2.1	266	84	1.2	21	29	168	1	43	108	1	0	5.8	0	0	118	62	106	3	2	3	7965.050797	1	51	1	1	0	37
31924	2	20	2.87	31.39	101.7	2.2	0.5	7.3	179	128	0.7	13	15	240	2	75	102	0	0	4.5	0	0	108	54	84	2	1	0	7793.689733	1	49	1	0	0	162
31926	2	51	2	41.56	111.2	2.8	0.5	4.3	253	83	0.8	34	29	191	0	71	90	1	0	5.3	0	0	144	86	75	2	2	1	54575.984417	1	45	1	0	0	163
31929	2	20	1.42	23.17	78.9	1.9	0.4	3.1	560	325	0.7	15	21	226	0	44	140	0	0	4.4	0	0	108	80	88	3	3	0	4800.381265	2	51	1	0	0	170
31936	2	22	1.05	23.87	93.1	1.7	1.1	8.1	286	286	0.5	33	34	324	2	66	166	0	0	4.4	0	0	118	50	62	2	2	2	7980.775426	2	47	1	0	0	171
31937	1	57	5	36.38	122.5	1.9	0.5	4.9	319	157	1.1	74	36	111	1	41	34	1	1	6.7	0	0	130	68	161	2	3	0	82142.506664	2	50	1	0	0	157
31939	1	41	3.57	30.85	110.2	3.6	0.5	2.2	184	48	1.3	29	29	175	2	57	98	1	0	5.4	0	0	126	84	89	3	3	1	25918.772316	2	49	1	0	0	169
31943	2	65	4.08	32.09	101.9	3.4	0.8	5.4	263	253	1	27	24	159	0	50	86	0	0	6.3	0	0	116	72	115	2	3	1	63428.420261	2	44	1	0	0	174
31944	2	66	2.61	27.88	106.4	2	0.5	8.6	288	284	0.7	28	24	162	2	39	61	1	0	6.1	0	0	142	62	107	2	3	1	54376.270334	1	44	1	0	0	178
31945	1	67	1.41	29.33	117.2	2.2	0.8	5.1	221	187	0.7	20	18	218	2	43	132	0	1	5.8	0	0	108	52	119	2	1	2	30324.656793	2	50	1	1	0	144
31946	2	65	2.49	24.71	100.5	1.4	0.4	4	200	231	1	15	21	180	0	45	90	1	1	5	0	0	110	58	74	2	2	0	81956.349895	1	49	1	0	0	162
31947	2	61	1.02	35.55	107.3	1.7	0.6	3.1	210	136	1.1	17	25	248	0	57	165	1	0	5.6	0	0	206	104	100	3	1	1	16217.22582	2	49	1	1	0	100
31953	2	33	5	24.71	92.6	2.8	0.7	5.6	307	126	0.7	22	48	228	0	69	137	0	0	4.9	0	0	102	68	83	2	3	1	102626.482197	1	58	1	0	0	166
31958	2	49	2.65	29.65	104.6	1.7	0.4	1.2	173	96	0.6	44	50	130	2	83	69	0	0	5.4	0	0	138	82	101	3	3	3	26972.71661	2	51	1	0	0	171
31960	1	56	0.93	26.85	93.6	2.8	0.6	5.8	286	215	0.9	37	27	163	1	47	94	0	1	7.5	0	0	118	68	105	1	1	1	15695.756135	2	58	1	0	0	176
31961	1	29	0.21	20.85	76.4	2.8	0.9	6.1	258	58	1	15	19	169	0	61	90	1	0	5.9	0	0	134	70	111	3	2	3	28879.144934	1	50	1	0	0	158
31962	2	54	2.19	28.46	93.4	2.3	0.5	3.3	325	82	0.9	20	26	230	2	103	119	1	0	5.7	0	0	106	70	98	1	2	1	22334.044125	1	56	1	0	0	176
31964	1	77	1.52	31.32	125.1	1.6	0.6	3.3	283	487	1.1	21	24	274	1	45	145	1	1	5.4	1	0	144	80	112	2	3	0	40961.729358	2	49	1	0	0	168
31966	2	60	3.01	22.34	83.5	1.7	0.3	1.4	275	92	0.9	19	28	241	0	118	92	1	0	5.6	0	0	152	74	102	3	3	3	16813.828359	2	58	1	0	0	177
31967	2	63	1.75	33.98	105.3	1.3	0.5	3	323	99	0.8	15	17	277	1	85	181	0	0	5.9	0	0	122	84	99	3	1	0	13565.801789	2	51	1	0	0	170
31972	2	73	4.55	23.37	87.4	1.7	1.1	5.3	344	149	1	17	24	236	2	55	179	1	0	5.9	0	0	256	0	89	2	1	1	54044.770063	2	44	1	1	0	148
31973	1	23	0.85	26.92	93.1	1.6	0.5	4	195	44	0.9	25	24	215	0	64	122	0	0	5.5	0	0	116	64	109	1	2	1	36493.581825	1	57	1	0	0	164
31975	2	51	0.7	37.17	107.8	1.7	0.9	7.4	366	360	0.7	32	27	267	1	40	124	0	0	5.6	0	0	122	76	110	2	3	0	45463.330086	1	45	1	0	0	163
31976	2	44	1.28	27.32	94.3	1	0.3	4.1	220	68	0.8	26	23	208	0	57	135	1	0	5.7	0	0	162	86	99	3	2	1	19242.446882	2	45	1	0	0	160
31978	2	46	5	34.17	101.4	1.7	0.4	3.3	335	77	0.8	11	20	221	1	59	150	0	0	5.4	0	0	132	76	92	2	3	1	111953.883545	2	47	1	0	0	171
31979	1	51	3.67	24.06	84.2	1.4	0.4	2.9	245	114	1.1	31	28	248	0	68	140	0	0	4.2	0	0	120	74	89	2	3	2	88774.628201	2	57	1	0	0	173
31980	2	24	0.76	35.64	119.6	1.6	0.5	6.7	206	110	0.9	17	17	175	2	46	98	0	0	5	0	0	102	66	101	2	3	1	58167.057385	2	46	1	0	0	178
31983	1	22	0.57	19.24	75.4	1.9	0.6	4.2	274	62	0.9	14	24	168	0	62	92	0	0	5	0	0	118	80	89	1	1	2	16291.507087	2	56	1	0	0	172
31989	1	37	1.04	27.79	94	2.1	0.6	4.1	332	139	0.9	32	26	259	2	40	183	0	0	5.6	0	0	122	82	100	1	1	1	29217.952377	1	54	1	0	0	164
31991	2	33	1.15	21.93	84.1	2.1	0.2	3.1	245	44	0.6	16	19	162	0	64	97	0	0	5.2	0	0	86	52	105	1	3	1	25095.572845	2	54	1	0	0	160
31992	1	81	1.97	25.54	98.1	1.8	0.5	3.1	260	94	1	21	27	224	1	52	146	1	0	5.4	0	0	178	56	113	2	3	1	26672.276805	2	47	1	1	0	144
31993	2	61	2.38	22.06	82	3.2	0.8	6	225	176	0.8	14	21	254	2	65	195	1	0	6	0	0	156	78	109	3	3	1	12038.293038	2	56	1	0	0	172
31994	1	48	1.6	21.53	83.1	4.2	0.9	3.8	215	51	0.9	124	164	181	2	93	124	1	0	5.4	0	0	138	92	98	3	3	3	60336.496873	2	45	1	0	0	159
31996	2	28	1.39	27.99	87.7	2.5	0.3	5.5	480	118	0.6	54	38	225	0	64	143	0	0	4.6	0	0	126	80	95	1	1	0	17856.592838	1	54	1	0	0	164
31998	2	39	1.58	21.92	95.5	2.3	0.6	6.2	454	315	0.6	36	29	240	0	73	135	0	0	5.5	0	0	108	62	109	1	1	1	2533.769581	2	58	1	0	0	176
32001	2	41	2.98	26.72	95	1.7	0.4	3.4	321	334	0.7	12	16	218	2	39	116	0	1	6.7	0	0	130	74	121	4	3	1	91857.742718	1	46	1	0	0	170
32003	2	77	4.59	31.61	92.4	1.9	0.7	3	243	206	1.1	26	31	183	0	45	113	1	0	6.1	0	0	152	70	114	2	2	1	86622.482803	2	46	1	0	0	178
32008	1	62	2.65	21.57	84	2.1	0.5	4.9	212	103	0.9	22	20	181	0	48	99	0	1	10.1	0	0	122	72	275	4	2	0	52856.910333	2	52	1	0	0	167
32011	2	74	3.33	33.07	102.4	2.6	0.5	3.8	321	151	1.3	16	19	189	1	60	117	1	1	6.8	0	0	130	70	138	3	3	1	20518.584194	2	46	1	0	0	178
32012	2	30	2.88	36.26	107.2	1.9	0.5	2.9	279	69	0.6	23	23	164	1	58	101	0	0	5.5	0	0	114	64	100	3	3	0	36436.074071	1	50	1	0	0	158
32013	2	58	5	22.81	82.2	2	0.5	6.5	370	80	1	16	23	192	0	59	107	0	0	5.5	0	0	124	74	89	2	3	0	77690.953357	2	52	1	0	0	167
32014	2	59	5	27.43	92.8	2	0.7	3	276	62	1	46	42	180	0	52	98	1	0	5.2	0	0	172	90	81	2	3	1	93147.433277	2	49	1	0	0	170
32015	2	60	3.27	23.55	82.8	3.1	1	7.3	239	113	0.94	41	26	238	2	53	203	0	0	5.3	0	0	114	76	80	3	3	0	14461.858925	2	51	1	0	0	171
32016	2	29	1.28	20.5	97.6	1.2	0.9	9.8	230	382	0.5	12	20	304	0	74	168	0	0	5	0	0	104	60	68	1	3	0	1913.677896	2	56	1	0	0	172
32017	2	59	2.08	25.07	87.2	3.1	0.5	3.2	451	374	0.6	17	20	270	0	54	136	0	0	5.8	0	0	108	56	82	1	1	1	15726.239673	2	54	1	0	0	158
32022	1	70	0.99	31.19	117.5	2.6	0.4	6.2	257	251	1.1	19	21	179	1	51	96	0	1	7.8	0	0	114	42	112	1	1	1	4313.272057	1	58	1	1	0	160
32024	1	47	5	30.41	105.1	2.6	0.7	5	296	124	1	20	15	287	1	39	196	0	0	5.6	1	0	128	78	109	2	1	1	75566.686802	1	44	1	0	0	178
32027	1	24	1.67	21.18	74.8	1.9	0.4	2.3	278	77	1.1	26	39	162	2	47	103	0	0	5.5	0	0	106	52	100	1	2	0	22348.203678	1	53	1	0	0	159
32030	1	80	1.14	21.39	83.3	1.3	0.6	4.2	216	53	0.9	15	29	207	1	100	91	0	0	6.1	0	0	124	36	121	2	1	0	21709.656804	2	44	1	1	0	36
32035	1	60	3.03	26.85	97.9	1.4	0.5	1.9	242	90	1.5	95	125	161	1	44	99	0	1	8.6	0	0	134	78	90	3	3	0	12301.124016	2	53	1	1	1	104
32036	2	44	3.44	35.66	109.5	3	0.7	7.6	368	134	0.7	17	17	176	0	39	102	0	0	5.5	0	0	126	86	96	2	2	0	113595.230167	1	54	1	0	0	165
32037	1	34	1.25	29.66	102.4	1.6	0.4	2.2	223	68	0.8	48	32	193	0	52	115	0	0	5.3	0	0	102	72	90	1	1	1	25821.208235	1	55	1	0	0	173
32038	1	61	0.62	32.53	108.2	2.3	0.7	4.2	259	616	1	28	29	281	1	38	177	0	1	8.4	0	0	108	66	204	1	1	1	6652.990252	1	56	1	1	0	145
32040	1	25	5	22.12	80.4	2.2	0.8	2.7	298	43	0.9	20	29	120	0	47	66	0	0	4.8	0	0	100	54	96	2	3	2	92655.039221	1	54	1	0	0	164
32042	2	66	3.37	23.47	84.3	2.3	0.7	2.6	319	89	1	23	30	219	0	75	142	1	0	5.2	1	0	164	86	96	3	1	0	12962.921577	2	52	1	0	0	167
32044	2	53	5	27.23	89	1.7	0.4	2.4	307	96	1	12	22	252	1	81	170	1	0	5.5	0	0	150	88	115	3	3	1	26972.71661	2	51	1	0	0	171
32046	2	33	4.69	32.13	83.5	1.7	0.3	2	333	31	0.8	14	23	185	0	76	101	0	0	4.7	0	0	108	70	92	3	3	2	29938.414168	2	51	1	0	0	170
32048	2	29	5	24.97	80.1	2.7	0.7	3.2	304	184	0.8	16	22	290	0	54	195	0	0	5.3	0	0	122	80	84	2	3	2	67503.499847	2	49	1	0	0	171
32055	2	30	1.61	29.31	105	1.7	0.5	4.2	261	137	0.6	21	16	166	0	49	107	0	0	5.4	0	0	106	54	84	1	2	1	19399.625256	1	52	1	0	0	180
32061	2	79	5	29.23	87.1	1.9	0.4	2.6	195	144	0.9	14	22	248	1	55	157	0	0	5.1	0	0	112	48	93	2	2	1	54275.239026	1	55	1	1	0	61
32062	1	73	0.7	32.25	109	2.6	0.7	6.2	273	143	1.1	36	28	122	1	26	62	1	1	7.3	0	0	116	66	273	1	1	3	10774.905705	1	57	1	1	1	151
32066	1	65	4.18	29.89	101.5	1.4	0.6	4.6	257	132	1	17	22	168	2	48	91	1	0	5.6	0	0	116	74	105	3	1	1	7965.050797	1	51	1	1	1	108
32067	2	22	1.53	26.58	86	3.1	0.5	3.4	319	221	0.8	18	23	228	1	57	128	0	0	4.9	0	0	120	82	91	2	2	1	6844.62626	2	46	1	0	0	177
32068	2	81	1.53	34.25	115.4	1.8	0.3	3	266	231	1	23	25	274	0	40	169	1	0	6	0	0	166	84	105	2	1	0	34873.485927	2	48	1	1	0	148
32071	1	48	5	32.6	105.5	3.2	0.7	1.6	153	142	0.9	194	172	161	2	34	83	1	0	5.6	0	0	96	62	115	3	2	1	24191.301271	1	48	1	0	0	160
32075	2	85	1.63	26.25	104.5	1.4	0.8	3.2	247	204	1.3	16	21	244	1	45	122	1	0	5.5	0	0	122	54	98	2	2	3	32708.945045	2	44	1	0	0	175
32079	1	50	5	27.98	99	2	0.5	2.9	243	636	0.9	52	32	217	1	38	127	1	1	7.4	0	0	114	80	198	4	3	1	83191.529933	1	55	1	0	0	173
32081	2	35	0.86	29.44	96.4	1.6	0.4	3.7	274	189	0.7	24	21	226	0	42	129	0	0	5.4	0	0	112	64	96	1	1	0	31042.762728	2	55	1	0	0	169
32082	1	60	5	22.27	83	1.2	0.5	1.6	286	50	1	21	24	159	1	47	78	1	0	6.2	0	0	110	74	102	3	2	0	9950.958117	2	49	1	0	0	168
32084	1	79	1.97	27.45	100	1.8	0.6	3.1	219	87	1	21	33	186	1	70	130	0	0	5.7	0	0	130	64	100	2	1	2	39544.581954	2	50	1	1	0	104
32085	2	28	1.37	27.52	83.9	2.9	0.7	4.5	248	113	0.6	47	35	235	0	47	154	0	0	5.2	0	0	106	68	91	1	2	0	11935.449668	2	56	1	0	0	172
32086	1	40	1.58	24.23	88.7	1.6	0.4	3.3	168	82	0.7	20	20	130	2	37	80	0	0	5	0	0	106	54	89	1	1	1	23899.39496	1	56	1	0	0	175
32089	2	27	2.04	29.52	92	1.3	0.3	1.6	386	107	0.6	73	36	147	0	40	81	0	0	5.6	0	0	94	56	95	1	3	1	19538.236097	2	54	1	0	0	161
32091	1	30	2.45	27.94	99.9	1.5	0.8	6.3	222	328	0.8	23	19	272	2	52	142	0	0	5.4	0	0	112	66	113	1	1	1	21628.174809	2	52	1	0	0	167
32093	1	53	1.24	26.03	97.9	4.3	0.7	3.1	182	97	0.8	99	92	159	1	47	102	0	0	5.2	0	0	124	60	115	1	3	3	21578.650032	1	46	1	0	0	170
32094	2	45	5	34.16	101.7	1.4	0.6	8.7	373	142	0.8	24	23	177	1	86	65	0	0	5	0	0	126	72	93	2	2	1	109564.780116	1	46	1	0	0	170
32098	2	21	2.61	22.84	75.1	2.6	0.5	2.1	183	31	0.7	12	18	159	0	54	88	0	0	5.2	0	0	108	64	99	4	2	0	56888.578342	2	52	1	0	0	167
32099	1	65	2.73	36.47	132.5	2.3	0.6	2	332	142	0.9	12	19	212	2	68	126	1	0	5.6	0	0	136	72	105	3	1	2	10987.328449	1	50	1	1	0	49
32104	1	33	2.48	26.88	104	1.6	0.5	5.4	277	275	1.1	35	23	273	0	40	133	0	0	4.8	0	0	128	72	93	2	1	2	85817.403464	1	46	1	0	0	170
32107	1	50	3.74	18.38	72.7	1.2	0.5	2.4	271	42	0.8	22	22	213	1	68	137	1	0	5	0	0	148	96	106	2	3	3	97668.555767	1	46	1	0	0	170
32109	1	32	4.25	29.23	103.2	3	0.5	6.2	376	106	0.8	49	22	223	1	43	160	1	0	5.4	0	0	132	86	89	4	1	1	61708.767517	2	52	1	0	0	167
32110	2	62	1.89	25.96	88.4	2.4	0.6	3	399	107	0.8	16	22	168	1	56	81	0	1	6.4	0	0	138	86	81	1	1	0	10353.381281	2	55	1	1	0	161
32112	1	41	5	31.74	99.4	1.6	0.6	5.1	228	151	1.2	42	34	203	0	56	124	0	0	5	0	0	122	72	97	2	3	1	84222.073651	1	48	1	0	0	159
32113	2	62	1.68	32.89	101.6	2.3	0.4	2.8	218	184	0.6	37	36	266	0	56	175	0	0	5.6	0	0	114	46	92	1	1	1	6454.94202	2	58	1	0	0	177
32114	1	40	1.32	24.52	89.5	1.8	0.6	1.5	251	47	1.2	15	22	208	0	45	153	0	0	5.4	0	0	132	72	86	3	1	0	32040.134112	2	53	1	0	0	166
32115	2	26	5	28.2	105.5	2.6	1	5.8	212	212	0.6	18	27	301	0	94	161	0	0	5.1	0	0	122	86	75	2	2	1	7276.041067	1	46	1	0	0	169
32118	1	62	4.36	31.42	108.6	2.2	0.7	6.4	215	291	1.2	28	23	173	0	37	22	1	0	4.7	0	0	138	60	99	2	3	1	80138.208348	1	49	1	0	0	162
32120	2	72	2.04	40	119.8	1.3	0.5	3.7	260	61	0.9	31	34	209	0	91	100	1	0	5.4	0	0	112	0	92	2	3	0	57197.973896	2	46	1	1	0	45
32122	1	22	2.71	32.93	102.4	2.7	0.7	3.4	319	136	1	35	32	149	0	44	65	0	0	5.1	0	0	124	56	96	4	3	1	33538.816311	2	45	1	0	0	159
32127	2	49	5	21.7	74.5	2.5	0.3	6.7	237	64	0.7	15	18	207	2	62	137	1	0	5.1	0	0	116	72	97	2	3	0	118841.683259	2	53	1	0	0	166
32129	1	70	3.03	32.06	155.7	1.6	0.8	4.6	224	134	0.8	22	36	167	1	53	94	1	0	4.9	0	0	124	62	96	2	3	2	39544.581954	2	44	1	0	0	175
32130	2	20	3.9	22	64.2	1.6	0.4	4.7	226	64	0.9	12	13	145	0	53	75	0	0	5.2	0	0	106	58	85	2	3	0	67217.528158	1	55	1	0	0	172
32132	2	31	2.56	46.59	123.6	1.3	0.4	3	205	134	0.6	15	17	229	0	63	159	0	0	5.2	0	0	118	34	99	3	3	0	7115.062462	2	48	1	0	0	178
32133	2	30	5	29.3	93.7	2.5	0.6	4.2	319	163	0.6	34	26	209	0	44	154	0	0	4.9	0	0	104	70	96	1	3	1	20053.870101	2	52	1	0	0	167
32135	2	38	4.6	31.5	89.6	1.7	0.3	4	264	107	0.7	16	17	227	0	63	147	0	0	5	0	0	104	56	87	2	3	1	91859.288407	1	45	1	0	0	163
32136	2	42	2.9	33.4	101.5	2.3	0.5	5	380	229	0.9	52	34	193	0	45	115	0	0	4.5	0	0	124	78	101	2	3	0	117359.68696	1	49	1	0	0	162
32138	2	47	5	25.45	84.8	1.2	0.5	4	343	98	0.8	18	23	218	0	48	154	0	0	5.3	0	0	122	78	92	2	3	3	107619.563861	1	50	1	0	0	157
32140	2	69	3.46	33.23	113.5	2.7	0.5	3.2	285	176	1.1	18	20	242	0	37	182	0	0	5.6	0	0	124	80	93	3	3	0	18844.176921	1	51	1	0	0	164
32141	1	35	0.38	22.96	92.5	3	1	5.7	291	102	1	23	19	240	2	40	158	0	0	5.1	0	0	102	70	98	3	3	1	38606.567163	2	49	1	0	0	169
32145	2	21	1.05	23.28	83.9	1.9	0.9	5.4	321	62	0.6	16	24	175	2	77	77	0	0	5.1	0	0	104	52	93	2	3	3	70601.374878	2	48	1	0	0	175
32149	2	29	3.36	27.34	99.2	1.6	0.4	7.2	266	75	0.6	13	21	181	0	76	79	0	0	5.1	0	0	126	30	81	3	3	0	3549.756409	2	45	1	0	0	160
32150	2	30	4.1	38.17	108.2	2.3	0.6	3.9	204	99	0.7	14	11	249	2	47	180	0	0	5.1	0	0	124	60	101	2	3	1	100391.672914	2	46	1	1	0	160
32153	2	43	5	28.8	96.4	1.9	0.5	3.1	233	92	0.7	21	24	176	1	53	101	0	0	4.6	0	0	116	84	115	2	2	1	108347.487764	1	46	1	0	0	170
32154	2	63	4.68	39.69	108	1.9	0.6	3.3	270	82	1	15	17	221	1	89	138	0	0	5.2	0	0	130	66	119	3	2	1	12045.392374	1	51	1	0	0	163
32161	2	38	2.34	19.63	75.1	1.7	0.4	5.6	314	56	0.8	13	17	160	0	76	61	0	0	5.1	0	0	116	76	85	4	2	1	78005.622723	1	44	1	0	0	176
32162	2	26	0.85	18.09	70.2	2	0.3	2.3	177	35	0.6	12	19	151	0	66	79	0	0	4.8	0	0	90	46	87	1	1	1	17219.335771	1	52	1	0	0	180
32163	2	47	1.68	32.26	97.1	2.2	0.8	7.1	497	35	0.7	20	21	208	0	75	126	1	0	5.3	0	0	122	76	99	1	1	1	23796.900737	2	55	1	0	0	169
32164	1	22	3.16	22.08	88	2.2	0.4	2.9	319	109	0.8	75	54	211	0	56	135	0	0	5.1	0	0	112	64	83	2	2	2	90353.813314	2	54	1	0	0	161
32165	1	40	0.43	26.98	93.8	2.7	0.8	4.3	250	228	1	23	26	198	0	30	133	0	0	5.8	0	0	110	60	112	1	1	1	21926.753504	1	58	1	0	0	166
32167	1	75	3.66	38.75	132.5	3.6	0.8	5.6	243	225	1	51	42	172	1	47	82	1	1	8.2	0	0	136	80	196	2	2	0	51293.006638	1	49	1	1	0	65
32168	1	57	0.84	26.44	99.1	2.7	0.2	2.3	198	139	1.1	17	19	223	2	43	151	1	0	5.2	0	0	122	72	111	3	3	1	28261.561227	1	53	1	1	0	87
32175	1	51	5	25.55	93.3	2	0.4	3.7	263	162	0.8	19	20	293	0	63	195	0	0	6	0	0	102	80	104	4	3	3	69450.302635	2	52	1	0	0	167
32179	2	53	1.57	30.94	97.5	2	0.5	3.7	269	148	1.3	16	22	257	2	83	178	1	0	5.6	0	0	130	70	124	1	1	0	15855.508095	2	58	1	0	0	177
32180	2	31	5	24.77	94.2	1.6	0.4	8.9	236	227	0.5	11	16	279	0	66	157	0	0	4.3	0	0	100	46	73	2	3	1	9833.91615	1	50	1	0	0	158
32181	1	85	0.66	21.77	104.6	1.1	0.6	5.8	184	118	1.6	18	25	188	1	42	129	1	0	4.6	1	0	170	58	98	2	2	0	13906.55692	1	57	1	1	1	87
32183	2	23	1.12	35.02	129.6	1.2	0.6	4.3	158	96	0.5	14	21	115	0	50	42	1	0	5.4	0	0	126	64	95	3	2	0	6942.391156	1	49	1	1	0	63
32193	1	76	3.13	25.75	101.5	0.5	0.4	3.1	202	60	0.9	22	26	164	1	67	79	1	0	4.9	1	0	158	66	115	2	3	3	56625.693011	1	57	1	1	0	95
32197	2	43	1.6	36.37	108.4	2.6	0.5	4.8	299	187	0.7	39	28	226	0	40	153	0	0	5	0	0	118	78	74	1	1	1	23796.900737	2	55	1	0	0	169
32198	2	21	5	21.14	67.7	2.6	0.9	7.2	263	129	0.8	16	15	183	2	94	62	0	0	5	0	0	118	68	87	2	3	1	73410.919579	2	46	1	0	0	178
32199	2	27	2.73	19.37	72	1.9	0.6	4	355	84	0.8	23	22	175	0	62	106	0	0	4.8	0	0	112	70	82	2	3	1	84529.084099	1	49	1	0	0	162
32200	2	60	1.9	32.84	99.7	2.2	0.6	3.2	263	147	0.7	20	26	205	0	51	119	1	0	5.9	1	0	160	62	113	1	1	1	9287.49138	2	55	1	0	0	169
32201	2	53	4.05	40.36	132.1	2.4	0.6	3.7	259	117	0.7	105	101	180	1	29	104	0	1	6.8	0	0	132	82	130	2	3	1	96899.399827	2	54	1	1	0	70
32202	1	81	1.95	22.96	92	1.4	0.9	3.6	310	95	1.6	20	24	206	1	48	131	0	0	5.4	0	0	112	74	79	2	2	3	21946.323104	1	45	1	1	0	168
32204	2	40	4.91	31.13	95.2	2.6	0.5	3.2	338	186	0.8	18	20	253	0	44	184	0	0	5.4	0	0	122	82	97	1	3	2	22510.236861	1	56	1	0	0	175
32205	2	35	2.86	24.06	85.9	2	0.3	4	317	147	0.8	14	19	195	0	53	109	0	0	4.9	0	0	118	72	84	4	2	1	96258.886255	2	54	1	1	1	94
32208	2	36	3.63	22.9	86.4	1	0.3	2	188	84	0.8	14	20	203	0	87	88	0	0	5	0	0	110	68	91	1	2	2	23216.038239	2	48	1	0	0	176
32211	1	55	5	27.68	99.5	2.4	0.9	4.9	333	108	1.2	21	23	246	1	46	167	1	0	5.4	0	0	140	86	105	2	3	1	113018.920787	2	55	1	0	0	169
32212	1	46	2.73	31.27	112.7	1.5	0.6	3.2	191	158	0.8	133	68	268	2	34	186	0	0	5.9	0	0	130	70	99	2	2	3	89638.609382	2	49	1	0	0	169
32214	2	45	0.97	29.04	95.4	1.9	0.5	6.3	411	90	0.9	12	18	222	2	62	130	0	0	5.3	0	0	106	64	95	2	2	1	43172.661036	1	47	1	0	0	179
32216	2	53	3.12	26.39	90.5	2.5	0.7	2.8	382	120	0.9	20	20	128	0	60	72	1	0	5.4	0	0	96	64	125	2	3	1	116640.874012	1	49	1	0	0	161
32221	1	36	5	30.16	102.5	2.5	0.4	4.6	180	244	1	27	20	218	1	38	123	0	0	5.5	0	0	128	76	89	2	2	1	62579.323555	1	44	1	0	0	178
32223	2	23	2.62	21.01	75.3	1.5	0.6	4.4	250	31	0.8	10	17	147	2	67	71	0	0	4.9	0	0	124	62	84	2	2	1	68665.843854	1	47	1	1	0	122
32225	1	23	0.93	23.38	79.1	2	0.5	2.4	234	70	1.1	15	18	189	0	44	118	0	0	5	0	0	130	60	94	3	1	1	21092.558703	1	44	1	0	0	178
32226	1	40	5	19.03	69.6	1.6	0.2	1.4	236	67	0.9	28	24	171	1	84	68	1	0	5.6	0	0	124	64	92	3	3	1	21474.742699	2	52	1	0	0	167
32229	1	61	5	31.53	108.6	3.3	0.7	4	351	96	1.1	30	25	152	1	45	82	1	1	6.3	0	1	130	78	118	3	3	1	10494.777385	2	48	1	0	0	176
32230	1	59	4.29	25.8	97.4	1.8	0.5	4.3	389	61	1.1	30	31	157	0	49	92	0	0	5.7	0	0	112	66	102	2	3	1	96255.000756	1	50	1	0	0	161
32239	2	60	4.77	21.11	81	2.1	0.4	3.4	290	232	0.7	20	23	248	2	50	150	1	0	5.1	0	0	130	64	87	2	2	2	84476.311105	2	53	1	0	0	167
32240	2	35	3.51	33.71	107	3.4	0.6	2.4	283	142	0.8	18	25	228	0	48	159	0	0	5.7	0	0	120	78	97	3	3	0	26920.985007	1	44	1	0	0	178
32241	1	25	4.5	30.87	95.5	1.6	0.4	1.8	211	87	1.3	15	20	238	2	48	163	0	0	5.6	0	0	116	68	93	3	3	1	25913.414053	2	50	1	0	0	157
32245	1	61	5	34.24	119.1	1.1	0.2	3.9	149	51	1.5	22	20	194	0	67	110	0	0	5.1	0	0	112	82	86	2	3	1	54937.100263	1	44	1	0	0	177
32246	2	27	1.71	25.92	93.7	1.5	0.3	3.7	220	180	0.5	19	21	313	0	50	145	0	0	5.3	0	0	126	68	100	4	1	0	46993.616558	2	49	1	0	0	170
32249	1	21	5	42.8	140.9	2	0.7	6.8	327	260	0.9	32	20	201	0	40	144	1	0	4.9	0	0	128	96	106	2	2	3	72976.542325	1	44	1	0	0	178
32250	2	29	5	25.62	98.4	1.6	0.5	7.2	194	121	0.6	21	24	198	0	65	104	0	0	4.6	0	0	108	62	78	2	3	1	63496.19289	2	51	1	0	0	171
32251	1	35	1.47	24.26	87.5	2.4	0.6	4.7	267	127	0.92	18	19	298	2	61	191	0	0	5.3	0	0	104	74	85	2	2	1	40939.61181	1	48	1	0	0	159
32254	1	65	2.81	26.19	104.4	1.6	0.7	7	227	487	1.1	19	28	284	0	39	142	0	0	5.2	0	0	134	78	111	2	3	0	69751.169586	1	54	1	0	0	165
32256	2	42	0.85	26.26	89.4	2.3	0.5	4.6	246	155	1	14	17	194	0	48	109	0	0	5.6	0	0	124	74	88	1	1	1	11579.485381	2	45	1	0	0	160
32268	1	65	1.63	37.1	130	2.9	0.8	6.5	332	645	1.2	20	24	246	2	40	87	0	0	6	0	0	138	72	111	2	2	2	34546.406197	2	46	1	0	0	178
32270	2	57	2.71	49.61	134	1.6	0.4	2.7	203	140	0.7	16	17	157	0	43	39	1	0	5.7	0	0	136	66	91	2	3	0	90565.722169	2	44	1	0	0	175
32271	1	83	5	27.53	103.7	1.3	0.4	3.1	186	235	1.2	17	21	219	1	45	140	1	0	6	0	0	196	78	93	2	3	1	28680.69659	1	49	1	1	0	84
32272	2	83	1.56	29.93	94.9	1.5	0.8	3.7	251	98	1.4	16	30	147	1	71	50	1	0	5.6	0	0	126	52	102	2	1	1	34215.971848	2	44	1	1	0	41
32273	1	28	1.33	25.78	91.1	0.9	0.9	6.5	213	82	1	14	21	203	0	81	56	0	0	5.6	0	0	116	62	97	1	1	2	26452.573184	1	56	1	0	0	175
32279	2	73	5	28.92	103.7	1.4	0.4	2.1	251	129	0.8	13	20	217	1	56	131	1	0	5.2	0	0	134	54	106	2	3	3	53371.309694	2	44	1	1	0	133
32283	1	62	0.75	25.98	94.2	2.2	0.5	4.2	294	146	0.8	37	26	211	0	41	146	0	0	5.8	0	0	124	56	101	1	1	1	5582.376547	2	57	1	0	0	173
32286	2	21	0.61	29.46	94.2	1.7	0.4	3.6	311	65	0.7	16	20	167	2	44	92	0	0	5.2	0	0	114	62	88	1	2	1	17899.9328	1	56	1	0	0	176
32287	1	35	2.42	44.9	138.6	2	0.4	4.2	275	159	0.9	34	27	214	2	34	142	1	1	8.6	0	0	148	88	192	3	2	1	33106.149264	2	51	1	0	0	171
32290	2	43	5	31.48	105.8	1.7	0.4	4.1	334	94	1	14	19	202	2	34	147	0	0	5.1	0	0	106	56	92	2	2	1	98022.536776	2	48	1	0	0	176
32292	2	24	1.36	18.76	70.5	2.4	0.6	5.3	313	105	0.7	10	16	180	0	70	86	0	0	5.2	0	0	108	80	79	3	3	1	4152.696228	2	45	1	0	0	159
32294	2	77	2.5	26.79	94.5	1.3	0.6	4.7	260	108	0.5	26	32	152	0	62	59	1	1	7.6	0	0	156	60	166	2	2	1	52882.084806	2	49	1	1	1	116
32295	1	50	5	26.51	94.1	1.4	0.5	4	255	99	1	15	20	183	0	47	120	0	0	5.2	0	0	100	66	107	2	3	1	70430.07233	1	44	1	0	0	178
32296	1	43	3.11	41.96	132.9	2	0.4	6.5	301	210	1.1	32	24	186	0	40	104	1	0	5.5	0	0	128	86	103	2	3	0	75566.686802	1	44	1	0	0	178
32298	2	62	2.65	23.17	85.2	3.1	0.5	4.8	328	346	0.7	19	26	280	0	44	166	1	0	6.2	0	0	188	80	97	4	2	0	65706.396845	1	47	1	0	0	179
32300	1	53	5	17.2	71.8	3.3	0.8	2.6	312	58	1.1	18	26	180	2	42	94	0	0	6	0	0	120	80	109	3	3	1	17388.482045	2	45	1	0	0	160
32303	1	30	1.55	20.66	72	2.2	0.8	5.6	247	112	1	20	25	181	2	82	80	0	0	5.2	0	0	118	76	85	3	1	1	23555.086954	1	48	1	0	0	159
32304	1	34	0.99	24.8	90.2	2.8	0.8	4.1	359	362	0.9	37	32	360	2	65	183	1	0	5.7	0	0	140	70	454	2	2	1	40930.375989	2	46	1	0	0	178
32309	2	24	1.51	31.92	119	1.3	0.9	7.7	200	235	0.7	9	16	286	0	87	186	0	0	5.6	0	0	110	66	92	2	3	0	73410.919579	2	46	1	0	0	178
32312	1	83	2.2	19.68	89	2.7	0.8	3.6	170	81	1.1	25	30	201	1	65	93	1	0	5.5	0	0	152	70	83	2	1	2	25708.633129	2	46	1	0	0	178
32316	2	85	0.51	22.8	88.5	2.4	0.6	4.2	195	96	0.9	13	20	188	1	67	87	1	0	5.3	0	0	160	82	88	2	1	1	36437.841474	2	46	1	1	1	97
32321	1	66	2.58	25.6	99.8	1.6	0.4	2.6	162	141	1	41	33	146	1	39	80	0	0	5.2	0	0	102	72	101	4	3	1	9953.828274	2	54	1	0	0	160
32324	1	34	5	29.01	98.2	1.9	0.4	4.3	274	163	1	43	30	193	0	41	108	0	0	5.3	0	0	120	72	100	1	3	2	31669.536318	1	56	1	0	0	175
32325	1	36	2.73	28	91.5	1.9	0.5	4.2	393	54	1	64	31	199	1	45	143	0	0	5.3	0	0	96	48	89	4	1	1	30901.875473	1	51	1	0	0	159
32328	2	81	1.14	23.7	92.5	3.8	0.4	5	252	190	0.9	21	30	166	1	63	93	1	0	5.2	1	0	134	64	96	2	3	3	32431.498765	2	50	1	1	1	101
32333	2	45	1.22	31.56	98	2.3	0.4	5	342	101	0.7	19	22	262	1	55	141	0	0	5.9	0	0	114	72	125	2	2	2	99146.751684	1	47	1	0	0	179
32334	1	43	1.98	31.59	119.5	2.1	0.7	5.2	264	181	1	44	32	187	2	41	106	0	0	4.9	0	0	122	68	107	2	2	3	97483.134347	2	46	1	0	0	177
32338	2	35	1.08	24.61	84.6	2.7	0.3	4.5	369	218	0.7	20	17	181	0	61	51	1	0	5.3	1	1	114	62	78	1	1	0	23508.177477	2	57	1	0	0	173
32342	2	58	5	29.82	105.2	2	0.6	4.2	300	192	0.8	19	22	333	1	53	231	1	0	5.3	0	0	112	56	104	2	3	0	92752.823681	1	55	1	0	0	172
32343	2	61	5	34.36	106.2	1.6	0.4	2.1	194	197	1	20	23	180	0	38	98	1	0	5.6	0	0	140	68	95	3	2	0	9739.963551	2	45	1	0	0	159
32345	2	24	1.43	25.1	82.2	1.9	0.4	3	224	91	0.7	14	20	178	0	59	101	0	0	4.3	0	0	106	62	82	2	3	1	56302.262699	2	52	1	0	0	167
32349	2	32	0.56	36.98	106.3	2.3	0.4	3.6	439	33	0.8	15	18	178	0	54	105	0	0	5	0	0	114	58	95	3	3	0	28697.211575	2	56	1	0	0	172
32350	1	76	2.19	27.46	100.3	1	0.4	3.2	203	67	1	17	32	230	1	70	157	1	0	5.4	1	0	130	76	102	3	1	2	14666.366839	1	49	1	1	0	150
32355	1	63	0.95	32.6	112.9	2.6	0.5	3.7	276	191	0.7	16	16	190	2	40	104	0	0	5.3	0	0	116	70	105	1	1	2	3152.621278	2	56	1	0	0	172
32357	1	31	4.13	24.01	88.3	2.4	1	6.4	562	71	1.1	46	38	127	2	49	66	0	0	4.8	0	0	114	60	105	3	3	1	20975.292495	1	51	1	1	0	92
32358	1	53	1.4	24.28	98.2	2.2	0.4	5.5	250	138	1.1	15	19	196	2	51	119	0	0	5.4	0	0	136	72	100	1	1	1	23468.431252	1	56	1	0	0	176
32359	2	41	1.65	38.78	117.3	2.1	0.5	6.3	376	158	0.9	17	18	184	0	50	109	1	0	5.5	0	0	138	94	106	3	3	0	32375.424391	1	49	1	0	0	162
32360	2	55	5	24.47	82.8	1.5	0.4	4.5	278	125	0.8	17	26	269	2	54	175	0	0	5.3	0	0	116	68	90	2	2	1	95374.903573	2	50	1	0	0	157
32361	1	24	0.62	25.41	95.7	2.2	0.7	5.8	192	149	0.7	154	90	167	0	46	73	0	0	5.5	0	0	122	60	109	1	2	0	24160.849953	1	50	1	0	0	158
32363	2	32	4.25	16.94	67.4	2.5	0.9	5.3	155	58	0.7	16	32	176	2	51	108	0	0	5.6	0	0	96	62	92	2	1	0	87499.677663	2	44	1	0	0	177
32368	2	42	3.94	25.29	87.5	2.2	0.5	5	190	46	0.7	13	17	200	0	82	114	1	1	9.5	0	0	146	72	227	3	3	0	20472.390754	1	51	1	0	0	163
32370	1	31	1.86	24.47	97.1	3	0.6	3.7	215	110	1	23	22	183	0	45	107	0	0	5.1	0	0	116	76	96	2	3	1	79454.157373	1	54	1	0	0	165
32377	2	72	2.76	21.13	82.6	2.3	0.8	7.8	456	167	0.9	10	22	187	1	33	95	1	0	5	0	0	154	54	84	2	2	1	51249.511305	2	44	1	1	1	11
32378	2	20	1.49	36	91.3	2	0.4	1.9	328	41	0.9	15	21	212	0	92	91	0	0	5.6	0	0	104	64	66	3	1	0	18638.20531	2	56	1	0	0	172
32381	2	32	1.24	29.95	89.1	1.8	0.5	5.9	279	65	0.8	16	20	220	1	65	131	0	0	5.1	0	0	114	56	89	4	3	1	7119.824502	2	58	1	0	0	177
32382	2	38	4.1	23.33	72.5	1.4	0.4	3.3	200	32	0.9	52	38	178	0	83	84	1	0	5	0	0	140	80	82	2	3	1	76738.727989	2	52	1	0	0	167
32383	2	83	3.41	29.66	106.5	1.3	0.6	4	232	109	1.2	19	27	154	0	57	74	1	0	5.5	0	0	138	56	104	2	2	0	36585.411893	2	46	1	1	0	129
32385	1	28	0.61	27.01	89.9	2.6	0.7	5	311	165	1.1	16	20	181	0	50	51	0	0	4.8	0	0	122	70	101	1	1	0	20918.792271	2	50	1	0	0	157
32386	1	34	5	24.78	87.7	2	0.4	2.3	295	88	0.9	24	26	184	2	64	100	0	0	4.9	0	0	112	64	94	2	3	3	50133.595714	2	45	1	0	0	160
32388	1	55	3.34	25.89	99.5	3.7	0.8	5.9	334	464	0.9	13	16	233	2	30	142	0	0	5.6	0	0	114	66	89	4	2	1	92246.537263	1	50	1	0	0	157
32389	1	28	1.52	24.62	85	2	0.7	4.9	197	109	1.2	13	16	198	2	62	97	0	0	4.9	0	0	110	76	100	2	3	1	85112.451485	2	44	1	0	0	174
32393	2	20	0.51	24.71	94.4	2.1	0.7	5.2	254	190	0.5	15	19	279	0	84	95	0	0	5.3	0	0	106	60	96	1	2	0	2001.620445	1	57	1	0	0	164
32396	1	20	0.95	22.7	78.2	2.4	0.5	4.1	412	130	1	35	27	198	0	42	106	0	0	4.4	0	0	124	70	93	4	1	1	49826.771692	2	49	1	0	0	169
32401	2	40	1.16	25.38	87	2	0.4	4.2	258	59	0.6	16	18	152	0	58	73	1	0	5.2	0	0	110	74	98	1	2	0	28351.122596	1	57	1	0	0	164
32403	2	78	1.63	16.94	67.4	0.8	0.4	3.2	264	100	0.7	14	19	180	1	89	99	1	0	5.3	0	0	146	88	125	2	2	1	63032.095401	1	47	1	1	0	25
32405	2	36	4.27	38.77	119.4	2	0.8	9	342	243	0.6	23	28	229	0	63	145	0	0	4.6	0	0	104	52	76	2	2	0	10859.355924	2	53	1	0	0	166
32406	1	50	5	22.5	83.6	1.4	0.6	4	308	103	1.3	27	26	178	1	56	104	0	0	4.9	0	0	124	80	62	2	3	3	82142.506664	2	50	1	0	0	157
32408	1	39	1.93	23.66	78.9	2.3	0.5	3.3	213	125	1.1	25	33	196	0	79	118	1	0	5.4	0	0	152	76	111	1	1	1	20918.946284	2	56	1	0	0	172
32409	2	24	1.54	27.58	96.8	2.8	0.4	2.8	367	113	0.6	11	14	180	0	50	125	0	0	5.1	0	0	104	60	101	1	1	1	22237.017339	2	55	1	0	0	167
32414	2	78	1.97	22.86	92.5	1.5	0.4	2.8	221	100	0.9	27	26	162	0	51	90	1	1	7.8	0	0	142	52	181	2	2	1	66398.88783	2	47	1	1	0	150
32416	1	83	1.02	28.04	109.6	1.5	1	5.5	341	166	1.4	42	39	161	1	44	102	1	0	5.7	1	0	96	58	111	2	1	1	10049.807577	2	50	1	1	0	131
32419	2	29	1.17	30.21	100.5	3.1	0.5	5	322	95	1	54	28	233	0	55	130	1	0	5.4	0	0	120	76	99	1	3	1	14709.535231	1	55	1	0	0	172
32428	2	63	3.5	20.23	76.1	2	0.9	1.6	238	65	0.8	25	30	224	1	83	125	1	0	5.9	0	0	118	72	93	2	2	1	76217.202168	2	47	1	0	0	171
32429	1	21	5	27.89	90.5	2.5	0.7	5.1	386	195	1	89	43	166	0	39	81	0	0	4.8	0	0	118	58	100	2	3	3	91678.126647	2	57	1	0	0	174
32436	2	51	4.24	23.61	79.6	2.9	0.6	5.1	337	73	0.8	19	21	167	2	63	103	0	0	5.7	0	0	104	64	84	2	2	0	91583.235017	2	44	1	0	0	175
32437	1	25	5	31.9	102.3	1.7	0.3	2.3	241	45	1	24	29	105	0	40	157	0	0	5	0	0	112	56	94	3	3	1	24771.307609	1	52	1	0	0	179
32439	2	85	0.83	22.08	84.2	1.4	0.5	4.2	246	129	0.7	22	30	237	0	70	159	1	0	5.6	0	0	176	74	95	1	1	1	10305.362154	1	58	1	0	0	166
32440	1	72	1.19	36.45	131.1	1.3	0.3	4.8	243	142	1.8	19	24	169	0	42	108	0	0	5.4	1	0	128	78	102	2	1	1	19305.772895	2	47	1	0	0	171
32441	2	38	2	36.85	113.5	2.5	0.5	4.1	361	165	0.9	16	18	265	1	46	183	0	0	5.7	0	0	110	64	97	2	3	3	89754.509855	2	44	1	0	0	175
32442	1	72	2.73	23.73	91.7	1.9	0.3	2.1	262	50	1	29	32	232	1	91	140	1	0	5.2	0	0	154	56	98	1	1	3	9762.811961	1	56	1	0	0	176
32443	2	69	3.11	42.08	123	2.2	0.5	5	337	197	0.6	19	19	171	0	62	62	1	1	6.6	0	0	172	86	147	2	3	0	62165.833559	1	44	1	0	0	178
32444	1	85	1.95	27.78	118	2	0.6	3.5	195	229	1.3	24	25	149	1	47	51	1	1	6.2	0	0	130	50	135	2	1	3	29190.588894	1	56	1	1	0	22
32447	1	65	3.41	26.74	97.7	1.5	0.5	2	196	66	1	27	38	204	1	71	104	0	0	5	0	0	122	66	112	2	3	3	63171.475844	2	50	1	0	0	157
32452	1	74	5	25.99	105.1	2	0.7	3.4	251	99	1.1	27	26	236	1	53	157	1	0	5.6	0	0	150	62	124	2	3	3	41719.957072	2	49	1	1	0	140
32455	1	85	3.79	21.75	94.1	1.1	1	5.8	363	48	0.8	28	28	176	0	77	88	1	0	5	0	0	136	24	99	2	3	2	25708.633129	2	46	1	1	1	45
32459	2	62	0.82	19.56	81.6	1.6	0.5	4	211	236	1.1	14	24	214	2	86	161	1	0	5.6	0	0	146	80	86	2	3	1	45093.304576	2	47	1	0	0	171
32467	2	48	4.97	24.21	78.1	2.2	0.5	2.9	268	54	0.9	24	30	243	0	94	134	0	0	5.1	0	0	136	84	89	2	2	3	108347.487764	1	46	1	0	0	170
32477	2	41	2.38	29.11	83.3	3	0.5	7.4	232	75	0.8	19	21	208	0	65	145	0	0	5.6	0	0	102	62	102	3	3	0	22309.468411	2	56	1	0	0	172
32478	2	27	5	24.79	83	2.5	0.6	3.4	191	134	0.8	15	22	165	0	54	96	1	0	5	0	0	114	90	83	2	3	3	67217.528158	1	55	1	0	0	173
32481	2	64	2.04	22.34	78.2	2.4	0.9	4.4	364	64	0.7	22	24	219	2	106	88	1	0	5.3	0	0	168	86	101	2	2	1	63428.420261	2	44	1	0	0	175
32483	1	40	0.47	25.46	97.2	1.6	0.4	3.1	236	241	0.8	63	58	234	1	51	128	0	0	5.1	0	0	132	70	102	1	1	1	20384.359588	1	54	1	0	0	165
32485	1	24	4.67	28.8	105.5	2.3	0.7	8.3	216	205	1	32	31	193	1	37	125	0	0	5.2	0	0	120	60	92	1	3	2	16291.507087	2	56	1	0	0	172
32488	2	50	5	37.11	117.5	1.9	0.5	3.3	272	111	0.9	21	22	201	0	41	113	0	0	5.5	0	0	118	84	100	2	3	0	77690.953357	2	52	1	0	0	167
32489	1	62	5	30.88	113.1	1.1	0.4	2.4	171	169	0.9	34	26	182	0	44	76	1	0	5.4	0	0	122	72	121	2	1	1	68939.778296	1	47	1	1	1	156
32490	2	22	1.81	21.83	79.8	1.8	0.4	3.3	180	100	0.7	16	17	182	0	60	107	0	0	4.8	0	0	108	54	73	1	1	0	14149.371413	2	56	1	0	0	172
32491	2	29	0.81	23.82	75.8	2.5	0.6	5.3	306	79	0.8	17	17	150	2	61	95	0	0	4.9	0	0	104	54	90	2	1	3	67503.499847	2	49	1	0	0	169
32494	1	37	1.95	27.32	98	2.3	0.7	5.4	285	224	0.9	29	22	224	0	49	121	0	0	5.2	0	0	120	74	88	2	2	2	90988.2542	1	56	1	0	0	176
32497	2	74	1.22	24.9	96.8	1	0.4	3.9	225	79	1.9	12	20	181	1	55	109	1	0	5.6	0	0	202	74	81	2	2	1	39055.018522	2	44	1	1	0	76
32503	2	29	1.75	23.6	86.7	3.3	0.8	5.6	309	218	0.7	18	24	242	0	80	116	0	0	5.4	0	0	112	76	79	4	1	1	6911.730594	2	53	1	0	0	166
32504	1	58	3.79	26.54	97	2.1	0.6	2.2	73	77	0.9	103	145	130	1	61	94	1	0	5.1	0	0	140	74	107	3	3	3	27328.519884	1	47	1	1	0	79
32506	1	25	4.83	26.63	97.2	1.5	0.5	3	187	118	1.1	38	28	243	1	41	95	1	0	4.9	0	0	132	108	81	2	3	1	73220.309804	1	44	1	0	0	178
32509	1	25	3.5	30.05	102.5	2.6	0.4	6.1	321	82	0.8	43	25	187	0	39	126	0	0	5	0	0	120	66	93	4	1	1	46904.44728	2	52	1	0	0	167
32513	2	22	0.3	32.31	110.5	2.7	0.5	4.9	227	402	0.6	15	24	211	0	74	103	0	0	5	0	0	122	84	70	1	2	0	15418.466372	2	54	1	0	0	161
32517	1	61	1.29	20.11	79.9	2.2	0.5	3.1	284	130	1.1	27	23	172	2	40	106	0	0	6.1	0	0	112	64	97	2	3	1	31222.686918	2	47	1	0	0	172
32520	1	38	1	28.1	95.5	1.8	0.5	7.9	227	183	1	24	23	133	0	40	83	0	0	5.9	0	0	132	72	87	3	2	1	18265.395869	2	45	1	1	0	100
32523	1	35	3.5	29.63	99.2	1.4	0.5	2.7	261	226	1.2	24	21	179	0	49	104	0	0	5.1	0	0	106	62	93	2	2	3	77222.843402	2	54	1	0	0	161
32526	2	51	3.9	21.08	77.8	1.2	0.5	3.1	402	67	0.9	52	48	195	1	73	82	0	0	5.2	0	0	112	82	92	2	3	1	100032.288487	1	54	1	0	0	165
32530	2	72	2.73	22.85	91	1.4	0.6	4.1	265	84	0.9	22	37	268	1	95	157	1	1	5	0	0	122	68	144	2	3	3	66219.887917	1	49	1	1	0	102
32531	1	55	0.08	26	101.9	2.7	0.6	5.2	269	166	0.8	19	21	271	2	57	173	1	0	5.4	0	0	134	96	115	2	3	2	111358.105782	2	55	1	0	0	169
32540	2	60	0.55	33.84	113.5	1	0.6	3.4	147	63	1	19	40	205	0	75	106	1	0	4.7	0	0	144	102	92	3	1	3	14619.237832	2	51	1	1	0	9
32543	2	26	5	24.17	83.3	1.7	0.4	4.5	401	67	0.8	23	25	175	0	81	85	0	0	5.1	0	0	116	74	94	2	3	2	74095.874711	1	53	1	0	0	158
32548	1	64	5	22.87	92.7	1.4	0.6	3.7	321	99	0.9	19	19	247	1	68	152	1	0	5.4	1	1	126	70	108	2	1	3	71833.813085	2	46	1	1	0	72
32550	1	56	3.5	21.22	86	2.1	0.7	4.4	274	79	0.9	24	29	233	0	66	146	1	0	5.3	0	0	122	88	100	2	2	1	81229.882689	2	44	1	1	0	160
32552	2	26	1.74	37.48	121.4	2.3	0.6	4.9	457	49	0.7	18	19	199	0	58	120	0	0	5.1	0	0	112	60	89	3	2	0	32381.4766	1	49	1	0	0	161
32556	2	41	5	26.97	93.5	1.7	0.5	11	471	84	0.6	15	25	173	1	61	95	1	0	5	0	0	144	96	87	2	3	1	73383.978936	2	56	1	0	0	172
32560	2	23	0.73	17.81	70	1.5	0.3	3.4	258	78	0.9	12	21	177	0	58	103	0	0	5	0	0	92	52	78	2	3	1	72251.575689	1	54	1	0	0	165
32564	1	43	4.97	32.47	108.3	3.7	0.8	4.8	238	264	1.3	19	23	199	2	32	160	1	0	5.5	0	0	142	72	106	3	2	1	21367.26979	1	49	1	0	0	157
32565	2	48	4.04	22.42	78.1	2.3	0.3	3.2	241	246	0.7	17	19	201	0	45	80	0	0	4.8	0	0	114	72	91	1	2	1	17317.671298	1	46	1	0	0	170
32566	1	43	5	30.92	107.4	1.8	0.6	3.9	292	208	1.1	35	29	185	0	45	93	0	0	5	0	0	124	88	99	3	2	2	21474.742699	2	52	1	0	0	167
32570	1	38	5	27.96	98.4	2.8	0.6	5.2	231	302	1	35	28	205	0	36	93	0	0	4.7	0	0	116	84	114	2	3	1	98945.162225	2	55	1	0	0	169
32573	1	46	4.08	29.95	102.7	1.7	0.4	1.3	305	72	0.8	16	16	194	0	52	126	0	0	5	0	0	134	78	104	3	3	1	24218.643076	2	51	1	0	0	171
32575	2	24	2.34	23.84	86.5	1.7	0.5	4.8	288	151	0.9	15	23	126	1	59	55	0	0	4.9	0	0	120	74	97	2	3	1	59526.62475	1	54	1	0	0	165
32577	1	45	4.16	38.2	136.6	1.3	0.3	2.5	142	439	1	35	25	167	2	28	118	0	0	5.6	0	0	118	78	114	2	3	1	75566.686802	1	44	1	1	1	26
32581	2	83	1.56	36.85	110	3.6	1	3.7	326	164	0.9	23	27	166	0	48	114	1	0	5.8	0	0	112	72	102	2	2	0	39737.614032	1	49	1	1	0	164
32583	2	28	2.98	29.95	94.5	4.1	0.5	2.8	288	98	0.9	41	35	202	0	56	115	0	0	5.2	0	0	110	68	88	3	3	1	7039.163993	1	50	1	0	0	161
32586	2	67	2.57	27.98	96.2	2.7	0.6	4.8	339	200	0.8	34	32	260	0	50	148	1	0	4.9	0	0	140	78	97	2	3	1	81956.349895	1	49	1	0	0	161
32588	1	65	5	23.96	98.3	0.7	0.4	4.2	269	144	1.3	15	24	225	0	67	169	0	0	4.8	0	0	92	66	78	2	3	3	64675.296667	1	55	1	0	0	172
32591	2	52	3.87	41.25	112	2.7	0.5	2.5	346	162	0.8	20	21	267	0	49	185	0	0	5.5	0	0	106	72	114	3	1	1	20472.390754	1	51	1	0	0	163
32592	1	51	3.79	25.88	92.2	1.9	0.4	3.4	212	191	0.9	30	27	205	0	48	138	0	0	5.1	0	0	132	84	93	2	2	3	91877.541024	2	46	1	0	0	178
32596	2	29	3.12	34.52	104.8	1.8	0.3	2.2	170	171	0.7	22	21	211	0	43	142	0	0	5.7	0	0	122	66	95	3	1	0	34753.06952	1	56	1	0	0	176
32597	2	44	0.94	27.96	90.2	1.6	0.7	2.7	353	87	1.1	22	28	171	0	72	69	0	0	5.6	0	0	110	72	92	1	3	0	19717.827731	1	47	1	0	0	179
32599	2	45	2	24.38	84.8	2	0.6	4.5	286	132	0.8	20	19	192	1	56	100	1	0	4.9	0	0	130	80	99	2	2	1	101923.292238	2	46	1	0	0	178
32600	2	34	1.81	23.61	80	1.7	0.1	9	399	71	0.7	14	18	215	0	67	114	0	0	4.5	0	0	114	60	84	1	1	1	26963.122624	2	53	1	0	0	167
32601	2	58	0.91	35.34	119.6	2.2	0.5	7.6	307	96	0.6	36	32	177	2	60	94	1	1	7.1	0	0	104	66	163	2	1	1	45887.179115	2	44	1	1	0	61
32602	1	85	1.12	33.4	116	1.2	0.5	3.4	167	140	2.4	14	21	145	1	31	75	1	0	6.2	0	0	160	72	107	2	1	0	16269.245779	2	45	1	1	0	6
32605	1	39	1.49	36.95	117.7	1.4	0.5	2.9	147	123	0.8	12	23	180	0	27	107	0	0	5.7	0	0	124	64	90	3	1	1	24744.623543	1	52	1	1	0	45
32609	1	45	0.98	39.6	119.7	1.7	0.7	5.8	271	206	0.8	43	34	222	0	33	145	0	0	6	0	0	132	82	101	1	1	1	18718.640546	1	55	1	0	0	172
32613	1	22	0.35	21.39	80	1.3	0.4	3.4	327	98	0.9	27	24	184	1	52	112	0	0	4.7	0	0	128	88	94	1	2	1	27825.714584	2	55	1	0	0	169
32615	2	64	0.84	28.97	111.6	1.4	0.7	7.4	378	244	1.1	17	18	338	2	95	161	1	1	8.3	1	1	138	68	215	1	1	0	13578.396306	1	57	1	1	0	58
32616	2	24	0.19	23.47	79.5	1.7	0.5	3.5	294	184	1	12	16	155	0	37	130	0	0	4.6	0	0	94	48	92	2	1	1	58779.309455	1	48	1	0	0	160
32618	2	64	2.61	28.39	96.2	2.7	0.7	3.2	365	200	1.4	14	25	172	0	38	128	1	0	4.8	0	0	116	58	88	1	3	0	5516.686737	2	58	1	1	0	63
32619	1	52	3.41	27.95	103	2.3	0.7	4.1	302	120	1.3	31	30	284	0	62	173	1	0	5.5	0	0	136	96	115	1	1	1	32971.254611	1	57	1	0	0	165
32621	1	23	1.06	27.42	88.4	3.4	0.7	4.6	246	243	1	106	58	286	1	40	126	0	0	5.6	0	0	136	52	95	1	1	1	23171.114738	1	47	1	0	0	179
32624	2	74	1.89	28.64	94	2.8	0.6	2.7	215	124	0.9	27	31	179	1	57	93	0	1	6.3	0	0	136	72	106	2	3	1	52882.084806	2	49	1	1	0	146
32626	2	33	3.31	24.12	89.5	1.4	0.4	5.3	437	215	0.8	39	38	305	0	68	168	0	0	5	0	0	110	70	88	2	3	1	8117.409931	2	44	1	0	0	173
32627	2	45	1.21	22.64	76	1.8	0.7	2.9	322	45	0.7	18	24	169	1	72	76	0	0	5.2	0	0	102	64	100	2	3	2	54577.878268	2	55	1	1	0	135
32629	2	71	3.03	22.01	69.8	3.2	0.5	4.5	358	118	0.8	26	26	257	0	79	178	1	0	5	0	0	168	104	81	2	2	0	62964.659643	2	47	1	0	0	171
32630	1	60	1.52	23.7	87.1	2.5	0.6	4.2	314	122	1.3	36	25	232	1	40	169	0	0	5.7	0	0	118	62	109	4	3	2	67267.885471	2	53	1	0	0	166
32632	2	55	4.08	28.13	104.3	1.9	0.7	5.5	257	274	0.8	26	23	188	2	48	98	1	0	5.1	0	0	120	80	94	2	2	1	91583.235017	2	44	1	0	0	176
32634	1	34	1.99	25.29	89	2.4	0.6	1.6	208	84	1.4	21	21	141	0	39	63	0	0	4.8	0	0	122	56	89	3	2	0	20975.292495	1	51	1	0	0	164
32636	2	41	3.08	22	74.6	2.1	0.4	4.6	366	92	0.8	13	19	127	0	44	130	0	0	5.4	0	0	114	82	104	4	3	0	38693.198724	2	57	1	0	0	174
32640	1	39	5	31.14	106	2.1	0.8	5.1	240	45	1.2	38	30	180	0	41	91	0	0	5.3	0	0	122	66	89	2	2	0	72175.293068	2	44	1	0	0	175
32641	1	50	2.3	26.52	95.1	1.5	0.5	7.9	178	365	0.6	20	24	157	1	43	64	0	1	6.9	0	0	118	58	110	1	3	1	15695.756135	2	58	1	0	0	177
32644	1	84	0.93	31.72	116.2	2.7	0.5	1.5	108	162	0.8	19	23	182	1	40	135	1	0	5.5	0	0	164	84	120	2	1	1	8594.585411	1	44	1	1	0	75
32649	2	26	4.97	26.27	97.4	2.4	1	5.6	279	109	0.6	16	16	233	0	91	102	0	0	4.4	0	0	108	50	76	2	3	1	5246.848329	1	44	1	0	0	178
32650	1	31	4.17	27.63	100.2	2.3	0.4	5.9	380	123	1.2	22	28	204	0	42	133	0	0	4.6	0	0	120	60	92	3	3	1	23774.358042	2	51	1	0	0	170
32651	2	39	0.82	28.83	93.1	1.6	0.5	3.7	279	252	0.6	33	35	241	0	45	156	0	0	5.9	0	0	124	66	137	1	1	1	23309.305162	2	56	1	0	0	172
32653	1	20	0.7	28.73	99.8	1.5	0.7	4.5	294	68	0.8	45	38	178	2	48	113	0	0	4.9	1	0	120	48	100	1	1	1	28096.746211	2	55	1	0	0	169
32655	2	31	3.63	24.86	81.9	2.3	0.7	5.4	321	41	0.7	29	25	202	0	66	122	0	0	5	0	0	102	58	86	1	3	1	28814.376482	2	53	1	0	0	167
32656	2	20	1.87	22.49	77.3	2	0.5	3.1	436	35	0.8	10	16	153	0	54	73	0	0	5	0	0	102	62	90	4	3	0	17037.47562	2	45	1	0	0	160
32663	2	40	1.47	44.93	124.1	2.6	0.7	4.6	317	135	0.7	31	26	164	2	48	85	1	1	6	0	0	150	96	138	2	1	0	43276.480209	1	48	1	0	0	160
32666	1	85	1.89	27.27	104.6	1.6	0.6	4.9	266	149	1.5	16	22	159	0	41	79	0	0	5.3	1	0	126	58	132	2	2	0	22903.920213	2	49	1	1	0	38
32668	2	34	3.47	24.03	80.6	2.5	0.9	8	327	99	0.8	19	22	235	2	65	145	0	0	5.2	0	0	114	66	79	2	1	2	114115.12647	2	53	1	0	0	167
32671	2	29	2.69	17.3	63.9	2.9	0.4	6.8	293	43	0.9	17	18	95	2	50	35	1	0	5.3	1	0	110	62	98	2	3	1	78037.988532	2	56	1	0	0	172
32674	2	26	1.57	19.82	72.7	2.3	0.5	4.3	354	76	0.7	12	17	179	0	71	86	0	0	5.4	0	0	116	80	99	4	3	2	72181.576523	1	54	1	0	0	165
32677	2	53	3.12	31.92	104.5	1.4	0.3	5.3	303	349	0.8	66	44	196	0	41	144	1	1	8.8	0	0	160	94	167	1	3	0	22510.236861	1	56	1	0	0	176
32680	1	33	5	33.18	105.6	2.1	0.5	4.4	269	125	1.1	35	27	182	1	42	108	0	0	5.4	0	0	120	70	94	2	3	1	73269.386063	1	52	1	0	0	180
32681	2	67	0.98	25.38	86.5	2.6	0.4	4.6	287	90	0.8	17	16	211	0	83	101	1	0	5.6	0	0	146	70	104	2	3	1	43468.378368	2	54	1	0	0	160
32684	2	67	1.53	33.24	99.4	1.8	0.5	4.5	295	49	1	16	23	271	2	85	134	1	0	6.3	1	1	152	88	103	3	2	0	10678.466767	2	45	1	0	0	160
32687	2	74	1	29.01	94.5	2.4	0.4	2.9	202	194	0.7	12	15	213	0	50	121	1	1	5.9	0	0	140	54	107	2	1	0	53182.712884	2	48	1	0	0	176
32688	2	63	1.49	30.54	96.5	3.3	0.6	2.9	288	193	0.9	15	23	211	2	48	123	1	0	6.1	0	0	162	90	118	3	1	0	13565.801789	2	51	1	0	0	170
32689	2	31	0.78	23.72	87.9	3	0.7	6.5	251	96	0.7	25	21	195	2	41	116	0	0	5	0	0	110	62	74	2	1	2	58194.376279	1	47	1	0	0	179
32690	2	56	5	26.82	96.6	1.7	0.6	3.6	356	139	0.8	17	27	216	0	63	139	1	0	5.2	0	0	110	68	94	2	3	1	92689.523968	1	45	1	0	0	163
32691	1	43	2.18	23.89	88.8	2.6	0.3	3.4	243	47	1.2	27	23	129	2	64	85	0	0	5.3	0	0	120	72	88	3	2	3	25620.533564	1	45	1	0	0	163
32693	2	21	0.79	24.55	80.5	3	0.5	2.6	254	91	0.6	14	18	122	1	42	55	0	0	5.3	0	0	108	62	96	1	3	1	16557.148018	1	55	1	0	0	173
32696	1	69	3.46	28.16	117.8	2.2	0.7	7.5	458	268	1.5	22	20	169	2	29	86	1	1	6.7	0	0	150	72	144	3	3	0	12460.766885	1	51	1	0	0	159
32697	1	67	4.8	33.99	128	1.7	0.6	7.2	338	257	1	23	22	151	1	52	108	0	0	5.6	1	0	130	66	100	2	2	1	60302.289145	2	44	1	0	0	176
32703	1	71	3.64	28.51	104.3	1.7	0.4	2.6	165	139	0.9	33	31	160	1	45	87	1	0	5.3	1	0	170	66	102	2	3	1	29262.153413	2	45	1	0	0	159
32704	2	33	3.1	26.2	101.4	1.3	0.8	8.1	324	259	0.5	7	15	338	1	49	225	0	0	4.7	0	0	114	64	83	2	2	1	8493.48301	1	45	1	0	0	163
32706	1	43	0.6	29.29	107.2	2.5	0.4	4.1	315	73	1	17	19	214	2	49	147	0	0	5.1	0	0	122	72	94	1	1	2	21926.753504	2	58	1	0	0	177
32708	2	53	5	35.93	113.4	1.7	0.4	2.5	248	65	0.9	27	33	236	0	71	147	1	0	5.3	0	0	160	78	110	3	2	0	23949.705297	1	51	1	0	0	163
32709	2	47	1.25	44.32	128.2	1.7	0.4	5.4	298	99	0.7	19	18	205	0	58	124	1	0	5.6	0	0	154	94	104	2	3	1	43220.234216	2	57	1	0	0	174
32710	2	82	1.25	26.29	96.5	1.4	0.4	4.3	307	229	0.77	21	33	198	0	32	68	1	1	6.7	0	0	134	50	148	4	2	1	30633.155717	1	55	1	1	0	162
32711	2	60	0	34.71	98.8	1.8	0.4	2.7	252	53	0.7	22	27	220	0	72	132	0	0	5.3	0	0	114	78	78	1	1	1	4847.975382	2	58	1	0	0	176
32712	2	27	0.26	24.34	105.4	1.8	0.7	3.2	155	113	0.6	13	20	303	0	50	222	0	0	5.3	0	0	96	48	77	3	2	0	6030.420604	1	52	1	0	0	180
32713	2	45	4.42	25.29	81.2	1.2	0.6	7.1	343	135	0.7	17	20	223	0	50	120	0	0	5.4	0	0	96	76	99	4	3	0	89806.4687	1	54	1	0	0	165
32714	2	26	2.76	19.34	72.5	2.9	0.6	3.8	303	55	0.8	15	20	139	1	74	46	0	0	4.9	0	0	94	56	91	2	3	2	70837.208457	2	48	1	0	0	176
32716	2	66	1.37	51.42	132	2.1	0.5	4.4	330	113	0.7	18	17	137	0	57	56	0	1	5.8	0	0	126	66	141	1	1	1	9706.294951	2	55	1	1	1	146
32717	2	42	1.13	27.02	95.4	2	0.7	4.7	336	123	0.6	21	20	208	0	46	132	0	0	5.4	0	0	108	70	96	1	1	0	17718.59966	1	55	1	0	0	173
32722	1	28	2.07	29.49	93	1.6	0.3	4.8	199	563	0.9	29	28	226	0	50	166	0	0	5.3	0	0	136	64	99	1	1	1	24205.230114	1	50	1	0	0	157
32724	1	23	5	26.08	88.5	2.9	1	3.9	228	251	1.3	65	42	293	1	49	199	0	0	4.9	0	0	134	76	96	2	3	3	86566.131828	2	49	1	0	0	169
32727	1	65	1.69	32.3	102.5	1.3	0.2	4.8	192	64	1	31	50	204	0	60	136	0	0	5.6	0	0	134	76	110	3	1	3	8970.425952	2	51	1	1	1	81
32729	2	85	1.84	25.21	97.3	1.2	0.7	5.9	282	180	1.3	15	28	258	0	62	158	1	0	6.4	0	0	168	58	118	2	2	0	30754.103693	2	44	1	1	0	77
32731	1	31	3.72	25.76	85.7	2.2	0.4	2.9	235	117	1.4	26	34	209	0	65	131	0	0	5.9	0	0	116	60	104	3	3	0	16467.719102	2	45	1	0	0	158
32732	2	61	5	29.92	107.5	1.8	0.7	4.3	264	134	0.9	23	23	257	1	101	148	0	0	5.4	0	0	118	70	95	2	3	3	53619.828945	2	52	1	0	0	167
32733	2	40	5	24.88	85.3	1.8	0.7	3	391	101	0.7	124	110	205	1	72	113	0	0	4.7	0	0	110	62	99	2	3	3	97927.570046	2	48	1	0	0	175
32734	1	22	0.68	18.87	67.6	1.8	0.5	3.6	215	96	0.8	33	31	194	2	62	112	0	0	5.5	0	0	100	62	100	1	2	1	27825.714584	1	57	1	0	0	175
32738	1	20	2.25	32.96	108.7	3.7	0.6	4.5	271	72	1	50	25	155	2	56	82	0	0	4.8	0	0	122	56	98	2	1	3	115384.369929	2	55	1	0	0	167
32742	1	55	2	17.97	74.7	1.7	0.7	14.4	234	101	0.8	19	27	182	2	67	94	1	0	5.8	0	0	102	70	106	2	2	3	36827.917502	1	45	1	1	0	157
32743	1	75	3.11	20.6	78.2	2.3	0.7	4	174	110	0.8	29	32	222	0	54	145	0	0	4.9	0	0	130	60	114	4	1	0	32348.912573	1	58	1	1	0	162
32745	2	43	2.04	24.21	87.3	2.2	0.6	3.8	442	118	0.7	12	17	199	2	39	118	0	0	5.1	0	0	100	56	91	4	2	0	79457.700515	2	49	1	0	0	169
32749	2	58	2.49	33.01	110	2.6	0.7	4.7	225	165	0.9	53	29	212	2	42	142	0	0	6.3	0	0	96	74	114	2	3	0	87227.501332	2	46	1	0	0	178
32751	2	24	1.6	24.11	89	1.7	0.9	8.5	405	225	0.5	10	17	239	0	87	158	0	0	5.1	0	0	110	56	79	3	2	1	40677.924799	2	45	1	0	0	159
32755	1	31	2.93	18.27	71.1	3.7	0.5	8.5	306	130	1.1	24	25	242	2	67	150	0	0	5.1	0	0	124	68	92	3	2	3	27142.929258	1	54	1	0	0	165
32756	1	69	3.35	40.18	128.8	0.8	0.4	4	320	272	0.9	30	21	255	1	60	129	0	0	5.4	0	0	132	74	123	2	2	3	61321.349285	1	45	1	1	0	12
32759	2	38	3.31	24.52	81	2.1	0.4	3.7	322	138	0.6	18	20	228	0	64	146	0	0	4.9	0	0	110	76	80	4	3	1	62076.516625	2	45	1	0	0	159
32761	1	85	4.7	25.7	104.4	1.3	0.8	5.2	243	82	1.5	95	88	111	1	58	89	1	0	5.8	0	0	120	70	156	2	3	0	22877.477704	1	52	1	1	1	86
32767	1	36	3.34	24.38	90.7	1.7	0.4	2.3	230	115	1	32	30	248	2	56	175	0	0	5.3	0	0	112	56	100	2	2	2	78792.212214	1	47	1	0	0	178
32768	2	28	1.78	26.24	86	2.3	0.7	4.4	300	124	0.8	20	26	197	0	48	120	0	0	4.6	0	0	98	68	91	2	2	0	74235.696902	2	46	1	0	0	177
32770	1	58	0.41	40.45	116.6	1.7	0.4	5.3	155	157	0.7	31	34	237	0	57	130	1	1	11.7	0	0	164	80	281	4	2	1	70430.07233	1	44	1	1	0	165
32771	2	47	4.22	31.68	98.5	2.1	0.6	1.8	333	92	1	17	21	174	0	48	103	0	0	6	0	0	100	56	116	3	3	0	30275.619189	2	57	1	0	0	173
32775	1	69	2.04	38.68	126	2.5	0.7	1.4	273	65	1	49	44	166	1	57	94	0	0	6.2	0	0	136	70	99	3	1	1	9950.958117	2	49	1	0	0	168
32779	1	39	4.13	25.33	93	1.9	0.5	2.8	338	91	0.9	31	20	175	1	68	84	0	0	4.7	0	0	106	78	98	4	3	1	85817.403464	1	46	1	0	0	170
32781	2	26	1.01	21.06	73.5	2.9	0.6	6.6	291	56	0.7	11	20	167	0	53	83	0	0	5	0	0	100	78	74	3	3	0	25525.722486	2	44	1	0	0	177
32789	2	27	2.73	26.41	102.4	2.4	0.6	6.6	253	316	0.7	23	27	300	0	100	130	0	0	5.1	0	0	110	72	84	4	3	0	6677.464569	1	54	1	0	0	165
32791	2	28	2.74	27.14	89.6	4.6	0.5	4.5	341	351	0.8	35	26	298	0	85	140	0	1	15.6	0	0	124	72	211	2	3	1	72251.575689	1	54	1	0	0	165
32794	2	26	0.6	20.69	87.4	1.7	0.5	6.3	398	154	0.4	14	20	301	2	51	194	0	0	5.1	0	0	106	62	78	2	1	1	6509.853987	2	50	1	0	0	157
32799	1	31	5	25.29	91.2	3.3	0.7	4.2	424	359	0.9	26	20	197	1	32	93	0	0	5.3	0	0	102	82	92	2	3	3	73269.386063	1	52	1	0	0	179
32802	2	34	5	24.67	83.3	1.9	0.8	4.3	491	184	1	20	34	285	2	82	167	1	0	5.2	0	0	110	74	86	2	3	3	97656.855925	1	47	1	0	0	179
32804	1	80	1.13	29.45	110.8	1.6	0.8	4.9	220	55	1.4	14	24	158	1	64	84	1	0	5.7	0	0	144	58	109	2	1	1	21315.100707	2	44	1	0	0	175
32808	2	76	1.22	28.61	103	2.4	0.5	9.9	408	314	1.2	20	26	198	0	52	54	1	1	6.6	0	0	144	74	172	4	3	0	21623.806815	1	58	1	1	0	131
32812	2	49	2.4	23.42	89.1	2.5	0.6	6.7	271	74	0.9	34	38	182	2	90	83	0	0	5.6	0	0	136	78	103	3	1	3	34703.550471	1	56	1	1	0	109
32813	2	41	0.51	49.4	133.9	2.8	0.3	5.8	357	256	0.7	22	19	221	2	48	138	1	1	6.5	0	0	150	88	145	1	1	0	25862.236303	2	55	1	0	0	167
32817	2	66	5	22.78	87.4	1.2	0.5	3	349	52	0.7	18	25	196	1	70	86	1	0	5.2	0	0	128	80	90	2	3	1	53053.379807	1	44	1	0	0	178
32819	1	26	3.41	19.56	79.2	2.1	0.3	6.8	488	93	0.8	24	17	147	2	38	82	0	0	4.9	0	0	112	64	84	1	3	1	16957.674547	2	58	1	0	0	177
32821	2	60	4.55	39.36	115.7	2.3	0.5	5.1	311	184	0.9	32	25	183	0	59	86	1	1	6	0	0	146	82	130	2	3	0	68336.863572	2	49	1	0	0	169
32825	1	37	3.79	34.22	107.7	3.3	0.8	4	299	106	1.1	25	29	131	1	45	62	0	0	6.2	0	0	136	80	104	3	3	3	21080.79384	2	52	1	0	0	167
32829	1	21	2.09	22.35	86.9	1	0.7	6.2	430	87	1	13	16	150	2	51	73	1	0	5.4	0	0	122	62	73	2	3	3	72976.542325	1	44	1	0	0	178
32832	2	75	2.65	15.98	62	1.6	0.7	4.9	316	105	0.8	19	23	211	1	105	128	0	0	5.8	0	0	130	60	97	2	2	0	50229.354233	1	44	1	1	0	10
32833	2	30	1.9	31.68	93.7	2.1	0.2	1.6	239	85	0.7	12	18	139	1	51	69	0	0	4.9	0	0	110	64	90	2	3	1	55623.653216	2	44	1	0	0	176
32835	1	33	1.16	31.91	106.2	2.3	0.7	4.4	268	121	0.9	24	23	191	0	42	116	1	1	6.3	0	0	144	44	111	1	3	2	25821.208235	1	55	1	0	0	173
32836	2	39	2.33	28.53	92.9	1.6	0.3	3.5	292	118	0.8	22	21	225	0	85	134	0	0	5.1	0	0	110	62	76	3	3	1	26920.985007	1	44	1	0	0	178
32837	1	33	2.8	34.28	113.9	2.6	0.6	5.4	226	91	0.9	19	22	167	0	45	73	0	0	5.1	0	0	134	58	98	3	3	1	21241.965319	1	44	1	0	0	178
32838	1	22	1.81	22.82	81.8	2.5	0.9	4.5	204	54	1.1	25	31	156	2	54	84	0	0	5.4	0	0	126	44	91	1	2	1	16291.507087	2	56	1	0	0	172
32842	2	53	5	21.75	76.9	1.6	0.3	6.4	254	42	0.9	19	21	192	1	66	112	0	0	5.2	0	0	100	64	88	2	3	3	90565.722169	2	44	1	0	0	175
32849	2	28	1.5	25.65	80	2.2	0.5	3.6	400	130	0.9	37	24	231	0	55	131	0	0	4.6	0	0	98	64	86	1	3	0	16605.378713	2	44	1	0	0	174
32855	2	85	0.73	26.72	99.8	1.6	0.6	2.7	217	85	0.9	16	25	167	0	88	99	1	1	6.4	1	0	164	72	80	3	1	1	18780.177722	1	48	1	1	0	45
32857	2	42	1.34	28.4	103.5	2.6	0.6	3.7	287	104	1.1	23	21	181	2	83	95	0	0	5.3	0	0	98	80	82	3	2	3	28371.564388	1	55	1	0	0	172
32858	2	71	0.86	29.41	104	2.7	0.5	4.4	319	347	0.9	10	20	318	2	46	182	1	0	5.2	0	0	108	66	99	2	2	1	49324.642818	2	47	1	1	0	20
32859	2	65	1	16.92	71.3	1.9	0.4	4.6	266	141	0.7	17	27	218	2	83	190	0	0	5.2	0	0	108	52	98	2	3	1	49089.531152	1	46	1	1	1	138
32868	2	41	0	42.65	132.6	2.6	0.9	6.6	428	60	0.7	55	49	250	2	83	152	1	0	5	0	0	152	84	114	4	2	3	35033.006897	2	50	1	0	0	157
32870	2	25	1.55	25.62	93.4	1.2	0.6	5	241	185	0.5	13	14	336	1	76	203	0	0	5.5	0	0	112	68	82	1	2	1	14064.128773	1	44	1	0	0	178
32877	1	54	2.3	33.82	115	1.5	1.2	6	292	81	1.1	30	49	107	1	47	73	1	1	6	1	0	110	42	141	3	3	3	29663.940986	1	50	1	1	0	8
32880	2	62	2.02	32.2	109.8	1.3	0.4	2.3	380	87	1.2	22	24	153	1	55	82	1	1	7.3	0	0	160	76	177	3	1	0	18844.176921	1	49	1	0	0	162
32881	2	23	2.89	34.05	110.3	2	1.1	9.4	220	253	0.4	19	21	248	0	108	83	0	0	5	0	0	118	56	87	1	1	0	18735.217883	1	54	1	0	0	164
32885	2	48	3.57	29.27	96.2	1.5	0.4	3.4	243	41	0.9	32	24	150	1	69	69	0	0	5	0	0	116	74	105	2	3	1	79008.59522	1	44	1	0	0	177
32889	2	27	5	31.56	94	2.6	0.4	6.2	250	177	0.7	30	19	165	0	30	83	0	0	5.1	0	0	92	72	88	1	1	0	19406.368446	1	54	1	0	0	164
32891	1	59	5	34.26	117.8	1.8	0.6	3.1	263	149	1	13	16	189	0	54	72	1	1	5.8	0	0	134	76	96	3	1	1	21367.26979	1	51	1	1	0	173
32892	1	34	2.93	29.36	110.5	2.8	1.5	10.4	230	989	1	31	34	262	2	34	106	1	0	5.2	0	0	140	86	96	2	3	3	86781.568588	1	46	1	0	0	169
32897	2	54	2.02	21.6	78	2.2	0.6	4.6	262	58	0.8	12	21	203	2	76	101	0	0	5.4	0	0	86	72	85	2	2	0	87227.501332	1	48	1	0	0	160
32900	1	30	0.41	32.09	115.4	2.5	0.5	3	311	78	0.7	37	28	182	0	51	112	0	0	5.1	0	0	106	72	92	2	3	0	42627.355951	1	50	1	0	0	161
32901	1	24	2.33	32.46	105.4	1.5	0.8	2.8	312	112	1	53	35	240	0	50	115	1	0	5.6	0	0	138	88	101	3	3	0	32873.295211	1	49	1	0	0	163
32904	2	29	2.33	33.61	95.8	2.4	0.3	2.3	333	43	0.8	18	30	230	0	50	101	0	0	5	0	0	106	80	82	3	3	1	26775.589055	1	48	1	0	0	159
32908	2	62	0.93	30.29	101.1	2.2	0.6	6.9	199	99	0.8	33	27	216	2	50	145	1	0	6.2	0	0	152	88	108	3	2	0	12041.712562	2	58	1	0	0	176
32910	1	39	3.25	47.23	152.3	1.7	0.5	5.2	183	226	0.8	33	22	168	0	42	73	1	1	6	0	0	100	68	96	2	2	1	37536.532275	2	50	1	0	0	156
32915	2	20	0.44	28.44	102.6	1.7	0.5	9.5	301	195	0.7	13	17	225	0	87	76	0	0	5.7	0	0	108	64	82	3	2	0	5187.90781	1	52	1	0	0	179
32916	2	29	3.73	30.22	99.2	2	0.9	8.9	251	200	0.5	17	20	216	1	67	106	0	0	4.8	0	0	108	56	100	2	3	1	7146.862025	1	50	1	0	0	158
32917	2	49	3.97	38.69	107.8	2	0.5	2.2	354	86	0.8	18	17	213	0	75	138	1	0	5.8	0	0	146	82	104	3	3	0	32474.708318	1	49	1	0	0	162
32918	2	64	1.5	34.62	112.5	2.6	0.5	9.3	360	100	0.6	11	11	166	2	59	91	1	1	7.5	1	0	146	58	137	3	1	1	15785.885889	2	54	1	1	0	105
32919	1	31	5	23.77	85.5	1.5	0.3	2.5	298	100	1	19	22	188	1	59	141	0	0	5.2	0	0	122	72	83	2	1	3	70362.089759	2	44	1	0	0	177
32921	1	23	0.45	21.95	80	2	0.4	5.4	359	229	0.9	20	19	172	2	69	86	0	0	4.9	0	0	116	62	102	1	1	1	22355.05006	2	50	1	0	0	157
32922	2	31	1.45	28.11	92	1.4	0.3	4	355	262	0.7	37	31	184	2	51	62	0	0	4.9	0	0	110	78	91	2	3	1	9900.431404	1	46	1	0	0	169
32924	1	53	2.09	49.8	158.6	1	0.2	8.3	176	100	1.3	18	16	208	2	52	147	1	1	9.8	0	0	128	76	149	3	1	0	32455.948059	1	49	1	1	0	49
32925	1	43	0.71	26.52	96.8	2.4	0.7	7.7	312	148	0.9	31	27	252	2	45	138	0	0	5.3	0	0	122	76	86	1	1	2	26377.003689	1	57	1	0	0	164
32926	1	70	5	28.36	108.3	3.2	1.1	4.3	347	196	1.7	25	27	155	1	55	108	1	1	6.4	0	0	138	68	137	2	3	3	36925.50564	2	51	1	1	0	150
32930	2	29	5	20.42	73	1.6	0.4	4.4	230	48	0.6	23	23	172	0	72	91	0	0	5.3	0	0	94	56	100	2	1	1	63983.711135	2	44	1	0	0	175
32931	1	38	1.81	40.8	118.8	2.2	0.8	8.4	190	221	0.8	85	62	141	2	28	67	1	1	10	0	0	146	78	250	1	1	1	30246.601871	2	58	1	0	0	177
32932	1	74	2.73	22.56	81	1.6	0.6	3.6	181	59	1.2	16	18	160	0	53	86	1	0	5.2	0	0	130	68	108	2	1	1	33542.870493	1	58	1	1	0	61
32938	2	79	1.17	26.52	98.4	1.7	0.4	4.3	284	98	0.9	19	26	232	1	87	117	1	0	5.4	0	0	144	96	100	2	2	0	47853.269542	1	49	1	0	0	162
32941	2	56	1.71	36.31	114.4	2.9	0.4	5.2	286	233	0.7	28	24	181	1	39	87	0	0	5.5	0	0	124	72	102	1	3	1	17701.557115	2	54	1	0	0	161
32943	2	63	3.12	20.49	85.1	2.1	0.3	2.2	297	138	0.7	25	23	247	2	55	117	1	0	4.9	0	0	150	94	96	3	1	1	15060.061035	1	55	1	1	0	129
32946	1	39	3	28.41	99.6	2.3	0.6	2.7	188	468	1.1	33	21	203	0	31	146	0	0	5	0	0	116	66	114	2	3	3	88673.875065	2	47	1	0	0	171
32947	1	48	5	23.83	95.9	2	0.5	2.8	203	221	1.2	20	20	215	2	42	124	0	0	4.6	0	0	108	62	84	2	3	1	108279.77135	2	47	1	0	0	171
32948	1	38	0.31	29.06	95.5	2.3	0.6	2.7	425	535	1.1	60	41	224	1	45	171	0	0	4.8	0	0	132	74	111	2	1	1	58272.03053	1	57	1	0	0	164
32950	1	44	1.24	21.41	72.6	2.7	0.6	5.8	215	482	1.1	21	27	181	2	44	111	1	0	5.7	0	0	224	112	96	3	1	2	27154.377632	1	47	1	0	0	179
32952	2	76	5	13.36	65.9	1.7	0.6	3.9	266	90	0.6	24	32	203	1	75	124	1	0	5.3	0	0	146	86	109	2	3	1	49530.601592	2	52	1	1	1	72
32954	2	73	0.91	31.12	99	2.2	0.9	5.5	162	225	1	15	19	233	1	50	124	1	1	6.1	0	0	112	74	154	2	2	1	39386.312101	2	50	1	1	1	130
32956	2	28	1.86	40.91	128.7	2.3	0.5	7.3	386	66	0.7	21	35	190	0	51	115	0	0	5.6	0	0	122	72	100	3	3	0	23801.542051	1	51	1	0	0	163
32958	2	45	5	23.9	85.6	1.3	0.7	8	307	44	0.7	16	23	165	1	75	76	0	0	5.5	0	0	94	64	93	2	3	2	77909.487628	2	52	1	0	0	167
32959	2	51	5	30.45	104.7	5.5	0.7	4.7	287	163	0.9	18	23	219	2	56	143	1	0	5.1	0	0	112	64	94	3	3	1	29929.65893	2	54	1	0	0	157
32960	2	42	1.49	45.27	116.3	2.3	0.4	2.4	206	586	0.6	20	21	267	0	43	123	1	0	5.1	0	0	134	100	81	3	1	0	24151.348658	1	52	1	0	0	179
32962	2	40	3.26	36.52	111.6	1.7	0.5	4.6	356	450	0.8	14	17	207	0	39	165	1	0	5.3	0	0	128	58	97	2	3	1	92950.247214	1	45	1	0	0	163
32963	1	32	1.55	29.19	95.7	2.4	0.5	3.4	269	160	0.8	42	23	159	1	35	92	0	0	5.3	0	0	136	70	100	1	1	3	25562.968462	1	48	1	0	0	160
32964	2	30	5	26.47	95.9	2.1	0.2	2	317	69	0.9	26	27	191	0	74	96	0	0	5.3	0	0	98	70	83	3	3	1	31214.623219	1	52	1	0	0	179
32965	1	40	1.71	26.7	97.7	2.7	0.7	5.2	258	254	1.2	36	28	209	1	47	186	0	0	5.2	0	0	110	82	98	1	3	1	19974.87432	2	57	1	0	0	172
32969	1	78	3.11	25.29	93.3	1.5	0.2	4.2	232	56	1	24	22	170	0	45	119	1	0	4.6	0	0	142	56	103	3	2	0	9374.893052	1	51	1	1	0	129
32972	2	67	1.33	23.26	90.9	2.5	0.5	4.1	457	180	0.7	23	27	157	0	55	75	1	1	11.5	0	1	116	56	375	1	2	1	5263.32724	1	55	1	0	0	172
32977	1	37	3.36	18.72	71.5	2.6	0.6	4.5	287	49	1	23	18	140	2	62	68	1	0	5.4	0	0	144	76	89	2	1	1	78718.738822	2	46	1	1	0	112
32979	1	50	3	26.4	94	1.2	0.5	6.2	185	148	1.1	28	24	225	1	50	153	0	0	5.1	0	0	128	88	103	2	2	1	81229.882689	2	44	1	0	0	176
32980	1	47	5	34.48	124.5	3.5	0.8	3.4	249	256	0.9	65	48	169	2	40	99	0	0	5.5	0	0	122	68	115	1	3	2	15819.579577	1	58	1	0	0	166
32984	1	64	1.21	20.68	86.2	4.1	0.5	4.4	291	150	0.8	12	16	160	2	58	181	0	1	12.3	0	0	136	62	297	3	1	1	9953.828274	2	54	1	0	0	160
32986	2	45	5	36.85	105.9	2	0.4	2.7	249	86	0.7	35	25	143	0	52	72	0	0	5.4	0	0	102	68	83	3	3	0	20472.390754	1	51	1	0	0	163
32988	1	39	3.42	34.06	111.3	1.9	0.3	3.7	240	116	1.2	45	43	251	2	51	188	0	0	5.1	0	0	118	66	96	2	3	3	75163.44684	2	50	1	0	0	157
32989	2	66	0.94	28.34	93.3	2.5	1.1	4.2	318	165	0.6	22	24	155	0	41	68	1	1	7.2	0	0	132	50	155	1	1	0	7035.661195	1	56	1	0	0	176
32991	2	64	1.52	33.52	106.5	1.8	0.6	5.6	333	282	0.8	20	23	300	1	50	169	0	0	5.7	0	0	124	68	102	2	3	0	65448.957735	2	49	1	1	0	79
32997	1	41	1.45	17.86	70	2.1	0.5	2	194	39	1.01	19	22	204	0	145	70	0	0	5.6	0	0	112	76	103	3	3	3	25251.030808	1	52	1	0	0	179
33001	1	82	1.69	21.18	83	1	0.5	4.8	238	121	1	20	26	216	0	66	130	1	1	7.2	0	0	158	66	88	2	2	0	10347.421166	1	45	1	1	1	50
33002	2	67	3.57	24.57	90.2	2.9	0.7	3.5	220	70	1	13	23	161	0	80	93	0	0	5.2	0	0	126	66	98	2	2	1	63428.420261	2	50	1	0	0	157
33005	2	58	3.79	33.59	106	2	0.7	4.4	232	147	0.6	36	24	176	0	51	100	1	0	5.3	0	0	142	84	100	2	3	1	112518.287004	2	47	1	0	0	171
33006	1	80	2.27	32.55	115.6	1.1	0.5	4.7	217	146	1.4	18	23	145	0	48	84	0	0	5.4	0	0	124	66	92	2	3	0	24139.33362	2	46	1	0	0	178
33011	2	27	0.84	24.69	92.9	1.6	0.6	3.5	198	136	0.8	16	19	190	2	51	110	0	0	4.5	0	0	106	68	90	2	3	3	78914.75133	1	46	1	0	0	169
33014	2	35	5	24.12	94	2.1	0.7	7.3	372	158	0.6	21	23	225	0	66	132	0	0	4.8	0	0	110	64	82	2	3	1	8956.971882	2	48	1	0	0	176
33020	1	39	1.93	34.59	117.4	2.6	0.9	7.3	165	234	0.9	45	68	221	2	62	108	1	1	5.2	0	0	136	80	134	2	3	3	79454.157373	1	54	1	1	0	90
33022	2	30	3.11	32.98	113.4	1.6	0.6	8.8	306	209	0.6	13	16	254	1	81	106	0	0	5.1	0	0	120	70	76	4	3	1	11403.872532	1	57	1	1	0	139
33023	1	29	3.85	28.77	101.2	3	0.7	5.1	300	412	1	39	32	193	1	35	80	0	0	5	0	0	108	64	97	1	3	2	27995.889957	2	53	1	0	0	166
33026	1	36	5	24.79	101.8	1.4	0.5	2.2	307	83	0.9	32	28	178	0	58	112	0	0	5	0	0	128	64	108	2	3	2	82526.175465	1	58	1	0	0	166
33028	1	27	1.54	31.87	103.8	2.6	0.5	2.5	239	910	0.9	45	39	204	0	28	122	0	0	5.2	0	0	90	56	89	1	2	2	27825.714584	2	55	1	0	0	169
33029	1	24	3.5	27.68	87.6	2.2	0.4	2.4	327	95	1	33	27	165	0	39	71	0	0	5.3	0	0	102	62	90	1	3	1	23113.74027	2	57	1	0	0	163
33037	1	35	3.67	27.77	98.6	2.4	0.8	5.4	264	284	1.1	28	22	226	0	42	144	0	0	5.4	0	0	112	70	88	2	3	1	77898.795354	2	48	1	0	0	176
33039	1	26	2.71	27.77	102.5	1.9	0.8	3.5	270	53	0.9	64	31	179	1	43	130	0	0	5.3	0	0	114	58	92	1	1	1	22108.795041	2	57	1	0	0	173
33042	1	28	2.27	34.25	116.6	2.6	0.6	4.2	252	261	0.8	151	63	241	2	29	169	0	0	5.1	0	0	114	68	89	2	1	0	88636.220939	2	50	1	0	0	157
33046	2	30	1.5	29.94	92	1.4	0.4	4.4	222	44	0.8	18	20	171	0	61	97	0	0	5.2	0	0	104	74	100	2	3	1	100391.672914	2	46	1	0	0	178
33047	2	58	5	37.09	106.7	1.7	0.4	4.6	296	133	1	31	33	272	1	50	161	1	0	5.3	0	0	148	84	97	4	3	3	100137.683466	2	53	1	0	0	167
33055	1	39	5	35.23	114.2	2.7	0.7	5.5	234	777	1	34	24	210	0	29	104	0	1	8.1	0	0	108	76	94	2	3	0	77898.795354	2	48	1	0	0	178
33059	2	38	1.16	23.63	84.6	1.8	0.3	4.1	282	104	0.7	22	17	160	0	39	107	0	0	5.2	0	0	98	78	113	1	1	0	23113.69414	1	55	1	0	0	172
33060	1	28	1.49	28.83	89	2.1	0.6	3.6	267	100	0.9	42	30	186	2	54	121	0	0	5.4	0	0	128	74	103	1	2	1	17372.537612	1	58	1	0	0	166
33061	2	50	5	22.57	81.3	2.6	0.7	3.9	306	65	1	16	24	188	0	76	93	0	0	5.5	0	0	118	74	79	3	3	3	28302.85536	1	52	1	0	0	180
33067	2	38	3.63	29.08	107.5	2.5	0.3	3.5	211	77	0.9	12	20	208	0	58	125	0	0	5.5	0	1	106	66	91	3	2	1	22692.134177	2	52	1	0	0	167
33071	2	69	0.91	30.71	97.7	2.4	0.4	4.1	304	113	0.8	17	24	172	0	56	96	1	1	7	0	0	158	72	194	2	1	0	37085.956792	2	49	1	0	0	169
33072	2	33	5	19.4	75.8	1.4	0.4	4	300	132	0.8	19	21	230	0	76	117	0	0	4.6	0	0	106	80	78	2	3	1	98806.234763	1	54	1	0	0	165
33073	2	41	2.63	25.73	90.6	1.5	0.5	4	279	72	0.9	19	22	291	0	113	157	0	0	5.2	1	0	104	62	84	2	3	0	79008.59522	1	44	1	0	0	177
33076	1	54	1.71	26.11	103.5	2.5	0.4	2.3	309	537	0.7	36	35	338	1	47	115	1	1	9.6	0	0	94	56	219	1	1	1	21259.013215	1	53	1	0	0	159
33077	1	72	2.18	29.97	120	2.4	0.6	4.2	193	160	0.8	29	26	133	1	46	55	0	1	6.1	1	0	132	70	131	2	3	1	39668.52317	1	48	1	0	0	160
33080	1	44	3.63	29.76	110	2.1	1.1	4.8	248	109	0.9	86	59	177	0	46	102	1	1	5.5	0	0	132	76	131	2	3	3	93752.310308	2	48	1	0	0	176
33081	1	42	0.6	28.73	102.5	1.5	0.3	3.6	238	94	1	19	22	205	0	48	140	0	0	5.4	0	0	120	68	117	2	1	0	39286.387956	2	56	1	0	0	172
33082	2	21	3.11	23.12	88.5	1.7	1.2	5.8	271	103	0.6	10	20	199	0	68	107	0	0	5.4	0	0	102	50	78	3	3	1	8170.862384	1	57	1	0	0	164
33086	1	56	2.3	26.52	104.4	3.2	0.8	3.8	255	461	0.9	31	26	212	1	31	76	0	0	5.4	0	0	116	74	121	2	3	1	82914.565938	1	55	1	0	0	173
33088	2	46	5	24.53	85.7	2.5	0.6	3.6	292	89	0.9	17	20	204	0	66	117	0	0	5.1	0	0	124	82	96	2	3	2	124921.74455	2	55	1	0	0	169
33092	2	32	2.43	38.7	120.6	2.8	0.4	6.4	333	243	0.8	21	23	191	0	39	88	1	0	5.7	0	0	116	64	115	2	3	1	91553.467423	1	45	1	0	0	163
33093	1	74	3.03	45.74	140	1.6	0.5	3.7	157	83	1	22	26	180	0	38	117	1	1	5.8	0	0	126	60	111	2	2	0	44231.167252	2	46	1	0	0	177
33095	1	31	1.09	31.51	97.5	2	0.5	2.3	298	70	1.2	32	27	177	0	47	118	0	0	5.6	0	0	112	70	88	3	3	0	23596.194354	1	48	1	0	0	160
33096	1	81	5	21.44	82.8	1.5	0.3	1.7	172	59	1.1	17	24	197	0	72	110	1	0	5.6	0	0	144	68	91	3	3	1	9831.34045	1	51	1	1	0	24
33099	2	51	4.7	27.76	87.2	1.5	0.4	2.7	222	51	0.8	23	39	152	0	44	85	0	0	5.5	0	0	112	60	79	2	3	1	112870.276645	1	56	1	0	0	176
33107	2	57	5	36.12	91.7	2.5	0.2	4.6	316	63	0.8	20	22	239	0	58	167	1	0	5.8	0	0	150	86	103	3	3	0	32474.708318	1	49	1	0	0	163
33108	2	81	0.94	21.21	80.5	1.4	0.7	3.3	248	60	1	17	25	158	0	55	87	1	0	5.7	0	0	138	72	121	2	1	0	33078.867371	1	55	1	1	0	57
33109	1	30	4.04	27.7	100.2	2.1	0.4	4.1	283	358	1	46	31	185	0	32	89	0	0	5.3	0	0	128	80	92	1	3	1	24364.142569	1	46	1	0	0	170
33114	1	64	1.36	28.25	99.4	2.2	0.8	3.7	244	77	0.9	17	21	213	1	48	140	1	1	7.3	0	0	118	76	173	2	3	1	34053.692667	2	44	1	0	0	175
33116	2	27	1.63	28.37	101.5	1.6	0.7	5.6	210	170	0.6	17	19	287	1	83	163	0	0	4.9	0	0	110	72	83	1	1	0	2624.279349	2	58	1	0	0	177
33117	1	45	3.31	25.03	87.8	1.7	0.5	2.2	275	145	1.2	16	23	198	0	58	123	1	0	5.6	0	0	114	68	83	3	3	0	24064.317519	2	51	1	0	0	171
33121	1	49	1.88	23.13	87.9	1.3	0.3	4.2	187	104	0.9	22	20	234	2	55	168	0	0	5.8	0	0	132	64	99	3	2	1	29474.91701	1	50	1	0	0	158
33123	2	52	5	32.42	106.4	1.9	0.4	5.5	293	1308	0.7	17	16	256	2	35	75	0	1	11.2	0	0	126	78	315	2	3	0	98868.647388	1	47	1	0	0	179
33128	2	28	1.03	41.3	123.3	3.4	0.7	4.5	320	173	0.7	24	22	178	0	52	73	0	0	5	0	0	116	66	85	1	2	0	21896.951557	1	56	1	0	0	176
33130	1	27	0.3	20.54	82	1.7	0.6	4.6	213	31	0.9	22	25	167	2	60	96	0	0	4.6	0	0	118	62	62	2	1	2	61483.666461	2	47	1	0	0	171
33131	2	33	2.25	45.12	126.7	2.6	0.7	7.6	366	173	0.8	19	23	189	0	58	108	0	0	5.4	0	0	114	68	89	1	2	1	26285.342048	2	55	1	0	0	167
33134	1	42	1.08	26.25	91.8	2.5	0.5	6.3	171	236	0.9	34	27	224	1	44	133	0	0	5	0	0	110	66	97	1	3	1	19974.87432	2	57	1	0	0	174
33139	2	34	1.21	30.62	96	1.9	0.8	5.9	384	71	0.6	39	26	176	0	56	104	0	0	5.5	0	0	104	48	80	1	1	1	24575.874193	1	56	1	0	0	176
33140	1	42	0.6	32.45	109.6	2	0.5	2.8	228	239	0.9	22	34	201	1	50	108	1	0	5.8	0	0	128	78	87	4	1	3	41628.3159	1	46	1	0	0	170
33144	1	58	5	34.58	124.6	2.2	0.5	4.3	268	288	1	28	19	261	0	48	184	0	0	5.4	0	0	110	72	100	2	3	0	69682.291225	2	52	1	0	0	167
33146	2	28	5	28.69	89.9	3.4	0.6	4.1	376	106	0.7	17	17	204	2	52	125	0	0	5.5	0	0	104	68	102	2	3	1	66369.932842	2	44	1	0	0	175
33153	1	82	5	29.63	116.7	1.2	0.5	2.2	178	99	1	14	22	169	0	62	81	1	1	5.9	1	0	164	70	112	2	3	3	22475.11885	2	44	1	1	1	150
33154	1	46	1.37	40.91	124.7	1.3	0.4	3.5	172	231	0.7	35	26	266	2	51	167	1	1	6.2	0	0	148	86	163	1	2	2	22778.585632	1	56	1	1	0	43
33161	1	33	1.62	46.92	128.3	2.2	0.3	4.1	336	124	0.9	20	19	197	2	40	131	1	0	5.5	0	0	148	98	94	3	2	0	26353.984916	2	48	1	0	0	176
33162	1	51	2.8	37.1	120.7	1.6	0.7	3.8	261	180	1	18	23	167	0	34	121	1	0	5.3	0	0	130	64	110	1	2	0	22778.585632	1	56	1	0	0	176
33163	2	21	2.49	22.02	72.2	2.2	0.5	3.3	218	51	0.7	10	18	176	0	69	94	0	0	5.1	0	0	114	60	85	3	3	0	28127.761643	1	52	1	0	0	180
33166	1	27	3.01	31.71	109.2	3.2	0.8	5.5	270	364	1.1	36	29	253	1	44	159	0	0	5.2	0	0	120	70	93	2	3	2	71961.348073	2	52	1	0	0	167
33168	1	52	0	25.54	107	1.9	0.6	4	210	75	0.8	17	22	189	2	68	115	0	0	4.5	0	0	98	74	91	2	2	3	31567.507139	2	44	1	0	0	175
33169	2	20	3.98	33.29	107.1	2.2	0.4	1.3	207	55	0.8	73	55	119	0	40	71	0	0	5.3	0	0	128	48	89	3	3	0	28245.762194	1	50	1	0	0	158
33170	2	42	1.61	26.33	87.1	2.6	0.7	6.9	285	141	0.7	32	26	208	1	70	143	0	0	5.2	0	0	106	66	95	1	2	1	14160.454127	1	58	1	0	0	166
33171	2	27	4.52	21.54	82.5	1.9	0.4	3.2	271	105	0.7	14	17	228	0	50	147	0	0	5.2	0	0	96	62	91	2	3	1	80635.518742	1	45	1	0	0	163
33177	2	40	5	22.55	73.8	1.6	0.5	4.5	192	59	1	17	21	226	0	70	103	0	0	5.4	0	0	106	74	96	2	3	1	78169.73289	2	52	1	0	0	167
33178	2	45	0.82	26.47	89	1.9	0.5	5.6	270	162	0.9	19	24	253	1	68	139	1	0	4.8	0	0	112	70	95	2	2	1	87864.245899	2	51	1	0	0	170
33181	2	40	1.17	27.91	104.1	2.4	0.9	5.7	324	479	1.1	46	31	221	0	36	138	1	1	6.2	0	0	116	74	105	4	3	1	54525.00183	1	57	1	0	0	164
33182	1	73	1.19	32.45	112.6	1.1	0.3	4.6	165	199	1.4	18	17	120	1	28	38	1	1	5.9	1	1	180	90	112	2	2	1	21351.428676	1	46	1	1	0	25
33183	1	26	3.59	32.12	95.3	2.4	1.2	12	417	221	0.9	57	28	191	0	41	72	0	0	5.4	0	0	96	50	83	1	2	0	23018.631967	1	53	1	0	0	159
33184	1	77	0.39	27.83	94	3.1	0.7	5	212	425	1.2	25	27	206	0	39	124	1	0	5.6	0	0	186	82	92	1	1	0	6485.37947	1	53	1	1	0	111
33186	1	38	2.25	23.24	88.4	1.6	0.5	3.9	359	134	0.8	34	31	222	0	45	156	0	0	5.8	0	0	118	68	86	1	1	3	31727.708905	1	56	1	0	0	175
33187	1	41	1.65	41.98	135.2	2.2	0.4	5.8	360	186	1.1	41	30	158	0	44	78	1	1	9.2	0	0	170	100	222	3	3	0	33724.822821	1	49	1	0	0	157
33190	1	32	0.37	20.73	78	1.8	0.7	4.9	264	77	0.9	19	19	194	2	63	110	0	0	5	0	0	130	72	100	2	2	1	41985.135639	2	46	1	0	0	178
33191	1	47	0.88	23.88	88.6	3.9	0.5	4.9	231	244	1	31	29	255	2	41	155	0	0	6.3	0	0	126	80	88	4	2	3	34571.930463	1	45	1	0	0	163
33192	2	47	1.2	30.64	108.3	2.7	0.6	5.3	202	124	0.8	32	28	197	2	86	77	1	0	5	0	0	152	84	101	2	3	2	40810.263359	2	49	1	0	0	171
33196	2	28	3.98	26.45	99	1.6	0.7	6.7	292	119	0.6	30	29	249	0	72	136	0	0	4.7	0	0	96	54	77	2	3	0	6372.743801	2	50	1	0	0	156
33197	2	85	5	26.15	95.1	2.5	0.7	9.4	262	161	1.6	14	24	147	1	47	70	0	0	5.7	0	0	114	48	106	2	3	1	34693.171573	2	46	1	1	0	68
33198	2	34	1.33	34.02	109.8	1.5	0.6	5.6	247	291	0.6	18	23	190	1	54	79	0	0	5.1	0	0	114	62	99	4	3	1	9259.387895	1	56	1	0	0	175
33200	2	50	1.52	41.35	124.9	1.5	0.2	3.3	552	89	0.8	12	19	198	2	52	123	1	0	4.7	0	0	140	0	97	3	1	0	25933.753942	2	49	1	0	0	170
33201	2	51	2.71	29.47	103.9	2.7	0.6	2.6	222	61	0.8	18	24	197	0	65	109	1	1	5.8	1	1	86	58	104	2	3	0	37943.012024	2	52	1	0	0	167
33202	1	43	4.04	35.12	119.8	2	1.1	2.4	255	271	0.8	80	55	196	1	33	100	1	0	5.5	0	0	154	94	113	2	3	1	98065.12128	1	53	1	0	0	159
33206	2	32	1.88	20.45	86.1	2.6	0.4	7.3	307	68	1	18	18	166	0	73	73	0	0	5.2	0	0	106	64	92	2	3	0	99136.282557	1	54	1	0	0	177
33207	2	62	1.46	21.22	90.7	2	0.8	3.6	322	297	1.3	12	19	208	2	56	124	1	0	5.2	0	0	126	72	97	2	1	3	82316.023676	1	56	1	1	0	115
33213	2	50	4.08	23.64	67.9	1.9	0.3	1	331	48	0.8	17	25	226	1	69	138	0	0	5.6	0	0	98	60	93	3	3	1	26972.71661	2	51	1	0	0	171
33214	1	62	5	29.01	98.5	1.7	0.3	1.9	181	99	1.2	25	27	212	1	80	101	1	0	5.9	0	0	124	68	100	3	3	2	8491.163498	1	51	1	0	0	159
33217	1	24	0.63	22.86	85.2	2.1	0.2	2.5	198	54	0.9	31	25	148	1	47	92	0	0	5	0	0	112	60	86	2	3	1	85442.70135	1	52	1	0	0	180
33221	1	40	0.88	30.9	107.3	2.2	0.4	2.7	94	93	0.7	54	28	155	0	42	101	0	1	7.9	0	0	138	82	134	1	1	3	21649.404165	1	53	1	0	0	158
33223	1	45	0.6	27.84	100.7	2.7	0.7	5.8	235	219	1.3	38	37	209	0	38	124	1	0	5.2	0	0	136	96	103	2	2	1	113664.497297	2	53	1	0	0	167
33225	2	23	0.64	42.64	115.8	2.4	0.6	4.7	305	163	0.7	32	21	172	2	47	91	0	0	5.4	0	0	116	62	90	1	3	1	21078.089178	1	58	1	0	0	165
33227	2	21	0.4	33.68	111.9	1.9	0.9	2.4	288	145	0.6	30	21	176	0	46	100	0	0	5.3	0	0	102	68	91	1	3	0	17355.125497	2	54	1	0	0	160
33228	1	44	0.6	130.21	139.3	2.8	0.8	6.7	295	90	1.2	15	21	155	0	51	82	1	0	5.1	0	0	156	84	120	2	1	0	36460.293401	2	44	1	0	0	175
33229	2	29	1.06	32.99	110.2	2.5	0.7	11.7	253	254	0.6	15	25	251	0	82	110	0	0	5.3	0	0	108	52	79	1	1	1	14919.750002	1	44	1	0	0	177
33230	1	41	3.9	34.62	122.3	2.7	0.5	2.6	347	271	1.1	34	29	196	2	35	113	0	0	5.5	0	0	112	70	98	3	2	3	27328.519884	1	47	1	0	0	179
33231	1	29	3.36	34.64	103.2	3.1	0.6	4.9	287	83	0.6	21	17	151	0	34	92	0	0	4.3	0	0	118	68	92	1	2	1	22838.459907	1	53	1	0	0	159
33232	2	31	3.48	40.57	116.1	2	0.3	2.7	429	77	0.7	22	17	181	0	60	104	1	0	5.8	0	0	100	78	96	3	3	0	36436.074071	1	50	1	1	1	165
33235	1	66	3.74	26.06	103	2.5	0.4	2.6	325	141	1.1	14	29	159	2	40	86	0	0	6.2	0	0	134	74	110	2	3	1	63939.32047	1	55	1	1	0	72
33236	2	68	3.18	30	95.9	2.2	0.4	3.7	220	78	0.8	18	19	183	1	57	115	1	1	6	0	0	122	54	129	2	3	1	79580.251949	2	47	1	0	0	171
33239	1	20	2.27	16.94	68.3	3	0.5	3.2	236	91	0.9	15	22	154	2	51	77	0	0	5.1	0	0	86	48	89	2	1	0	60188.700865	2	47	1	0	0	171
33240	1	46	5	26.45	98.5	1.7	0.7	3.1	238	69	1	17	25	227	0	43	132	0	0	4.5	0	0	112	76	114	2	3	1	114941.52666	2	53	1	0	0	167
33241	1	39	3.87	25.2	94.3	1.7	0.5	4.9	258	438	1.1	28	22	293	1	40	148	0	0	5	0	0	120	80	87	2	2	1	85525.580719	1	50	1	0	0	158
33242	1	33	1.83	26.62	91.4	3.5	0.6	3.9	309	152	0.8	33	33	201	0	31	135	0	0	5.3	0	0	120	68	99	1	1	1	20501.809862	2	56	1	0	0	172
33244	2	28	5	22.04	81.9	1.4	0.3	7.1	201	161	0.6	18	19	230	0	64	139	0	0	4.9	0	0	92	46	79	2	2	1	6143.136966	1	52	1	0	0	179
33245	2	32	3.75	29.05	94.7	2	0.6	5.9	276	163	0.6	14	20	248	0	56	130	0	0	4.9	0	0	110	68	103	2	3	0	8326.592384	2	44	1	0	0	176
33246	2	73	3.41	35.2	120.8	2.3	0.6	3.3	182	162	1	23	16	277	0	69	185	1	0	5.7	0	0	148	70	99	2	3	1	40671.846097	2	56	1	0	0	172
33247	2	55	4.52	27.34	98.3	1.4	0.5	2.3	238	103	0.8	24	26	174	0	64	84	1	0	5.2	0	0	122	76	98	2	3	3	72691.695539	2	56	1	0	0	172
33249	1	30	1.77	25.77	85.6	2.2	0.6	5.9	265	269	1	41	30	236	2	41	175	0	0	5.2	0	0	118	82	86	1	2	0	20501.809862	2	56	1	0	0	172
33256	1	38	5	25.33	92.2	1.8	0.5	2.4	193	102	1	40	31	269	0	50	188	0	0	5	0	0	106	58	91	2	3	3	61914.89664	2	52	1	0	0	167
33257	1	24	1.76	29.8	107.3	1.7	0.9	8.3	294	102	1	85	39	201	1	36	137	1	0	5.6	0	0	122	76	102	3	1	1	20827.761539	1	49	1	0	0	163
33260	1	67	1.36	28.54	115.1	3.7	0.9	4.2	274	44	1	15	27	182	1	86	95	1	0	5.2	0	0	122	70	91	2	1	0	32237.700862	2	51	1	0	0	171
33261	1	51	5	27.56	100.8	2.3	0.5	3.2	216	96	0.9	27	19	190	1	50	72	1	0	5.2	0	0	146	80	107	2	2	3	97668.555767	1	46	1	0	0	170
33262	2	29	0.66	25.58	83.5	3.3	0.6	6.5	402	252	0.7	37	34	167	0	41	84	0	0	5.1	0	0	100	64	94	1	1	0	16393.308415	2	49	1	0	0	170
33263	1	61	0.63	19.47	75.4	1.5	0.3	5	299	82	0.8	16	23	241	2	52	198	1	0	5.5	0	0	136	94	107	1	1	1	5384.642403	1	57	1	1	0	104
33265	1	85	4.39	26.82	100.1	3	0.7	3.2	215	80	0.9	29	33	228	1	93	104	1	0	5	0	0	146	76	91	2	3	3	24601.913228	1	47	1	1	0	89
33270	1	36	1.77	21.49	82	2	0.5	3.5	276	99	0.9	14	21	190	2	76	97	0	0	4.9	0	0	92	70	92	2	1	2	83369.475146	1	45	1	0	0	163
33271	1	68	0.91	23.02	90.4	1.6	0.5	1.8	230	51	1.1	13	22	220	1	62	120	1	0	5.8	0	0	112	72	109	3	1	0	9950.958117	2	49	1	0	0	169
33272	1	32	4.66	29.68	93.7	1.9	0.6	4.3	168	96	1.2	25	24	179	0	39	120	0	0	4.8	0	0	106	70	76	2	3	2	85240.846125	1	50	1	0	0	161
33274	2	53	2.3	23.45	81.3	1.5	0.2	4.8	325	140	0.9	13	24	218	0	29	171	1	1	6.2	0	0	120	66	144	3	2	0	29738.941752	2	54	1	0	0	161
33275	1	42	3.48	58.33	104.6	2.5	0.7	3.9	251	149	1.3	36	35	146	0	42	65	1	0	5.8	0	0	142	88	106	3	3	1	20746.176969	1	51	1	0	0	162
33277	2	77	1.48	35.31	113.5	1.6	0.4	4.3	359	126	1.8	16	17	135	1	51	60	1	0	6	0	0	102	52	104	3	1	1	19903.301676	1	55	1	0	0	173
33280	2	35	3.43	29.98	105.6	1.9	0.3	3.6	224	129	0.8	20	17	204	0	57	115	0	0	4.9	0	0	118	58	85	2	3	0	97108.630015	1	53	1	0	0	159
33283	1	43	4.08	24.2	86.7	2.2	0.6	3.8	263	90	1	24	24	188	0	61	126	0	0	5.3	0	0	104	60	93	2	2	0	114941.52666	2	53	1	0	0	166
33285	1	81	3.86	24.16	93.7	2.6	0.9	12.2	702	103	1.2	19	25	167	0	44	118	1	0	6	0	0	112	44	95	2	1	0	26649.67616	2	46	1	1	0	141
33287	2	44	0.3	27.35	96	2.6	0.3	6.2	286	64	1.2	12	19	210	1	50	141	1	0	5.3	0	0	96	72	89	3	3	1	20855.5303	2	45	1	0	0	160
33289	1	37	2.45	27.02	93.3	1.9	0.8	6.5	245	125	0.8	36	26	173	0	36	101	0	0	5.2	0	0	118	84	99	1	1	1	21628.174809	2	52	1	0	0	167
33291	1	79	1.14	23.16	87.4	1.8	0.6	4.3	292	103	1.2	13	23	176	1	64	96	0	0	5.6	0	0	106	64	86	2	3	3	16486.970689	2	50	1	1	0	70
33294	2	60	2.49	55.58	102.2	2.5	0.5	2.6	256	386	8.6	38	27	149	1	33	79	1	1	7.1	0	1	160	80	232	3	3	0	12631.861785	1	51	1	1	0	148
33300	2	48	1.6	24.48	83.7	1.7	0.3	4	234	62	0.7	11	18	127	1	63	49	0	0	5.5	0	0	110	56	106	1	1	0	19585.049382	2	57	1	0	0	174
33307	1	51	0.05	35.08	112	1.6	0.4	3.1	216	182	1	29	33	250	0	50	167	1	1	9.4	0	0	170	82	160	3	2	1	27371.324583	2	54	1	0	0	161
33309	2	28	2.41	18.17	72.1	1.2	0.3	1.5	139	46	0.9	16	23	189	0	93	90	0	0	5.4	0	0	112	78	90	3	3	1	19246.044034	2	45	1	0	0	159
33316	1	74	1.39	24.87	93.6	2.8	0.8	2.9	342	176	1.3	28	27	215	1	43	128	1	0	5.4	1	0	140	58	117	2	2	3	19940.105071	2	53	1	0	0	166
33317	2	28	5	27.19	101.5	2.5	0.8	5.1	378	253	0.9	20	22	201	0	46	104	0	0	5	0	0	112	68	97	2	3	0	72251.575689	1	54	1	0	0	165
33319	2	46	1	26.72	89.4	3.9	0.4	4.3	395	194	0.7	17	22	221	2	61	121	0	0	6	0	0	126	84	101	3	2	1	26800.841601	2	51	1	0	0	171
33320	2	85	1.02	23.64	90.8	2.3	0.6	2.8	314	97	1	14	21	201	0	66	127	1	0	6.4	0	0	166	74	129	3	1	1	22221.071838	2	58	1	1	0	74
33321	1	63	3.41	26.24	98	2.7	0.6	4.3	194	169	1.4	23	21	238	0	50	138	1	0	4.4	0	0	154	80	107	2	3	3	63171.475844	2	50	1	0	0	157
33323	2	27	1.81	34.28	104.5	0.9	0.4	3.4	180	93	2.9	31	26	173	0	60	93	1	0	4.9	0	0	152	88	76	3	2	1	26805.851707	2	51	1	1	0	55
33324	1	70	2.5	26.52	102.5	1.9	0.5	2.7	230	127	0.8	22	24	235	2	47	160	0	0	5.8	0	0	116	52	96	1	1	1	15242.309532	2	53	1	0	0	166
33327	1	20	5	20.09	77.4	2.3	0.8	5.4	378	80	0.8	20	19	133	2	41	73	0	0	4.9	0	0	134	72	107	2	3	2	85442.70135	1	52	1	0	0	179
33328	1	52	1.42	22.63	89.1	2.2	0.3	2.4	260	40	1	17	28	203	2	45	151	1	1	6.6	0	0	144	58	96	3	2	0	32455.948059	1	52	1	0	0	180
33330	2	35	1.14	38.11	106.4	2.4	0.5	5.9	242	76	0.7	23	25	158	2	42	87	0	0	4.8	0	0	100	70	96	2	2	1	54557.326082	1	45	1	0	0	163
33331	2	56	0.65	38.45	121.8	2.6	0.4	2.9	203	154	1.1	36	40	174	2	43	122	1	0	5.4	0	0	124	80	98	3	1	0	34703.550471	1	56	1	0	0	175
33335	1	54	1.85	32.68	113.2	3.3	0.8	5.2	283	290	1.1	28	24	253	1	59	135	0	0	5.6	0	0	124	68	86	2	2	1	99769.90399	1	46	1	0	0	170
33337	2	68	1.51	37.14	114	2.1	0.5	4	210	49	0.5	14	13	209	0	83	114	1	1	6.7	0	0	148	56	146	3	1	1	11292.400104	2	49	1	0	0	171
33338	2	85	1.95	27.95	94.5	1.6	0.5	3.1	272	137	0.7	21	23	243	0	64	140	1	0	5.7	0	0	194	76	94	2	3	0	32826.011735	1	45	1	1	1	81
33344	1	27	5	34.08	106.4	2.1	0.4	3.2	350	90	1.1	24	22	208	0	43	152	1	0	5.5	0	0	132	74	91	3	2	0	20758.990454	1	51	1	0	0	164
33345	2	46	1.02	47.79	115.8	1.9	0.6	7.4	357	195	0.7	22	18	232	1	50	126	1	0	5.5	0	0	160	78	107	2	3	1	125339.027388	2	55	1	0	0	169
33346	2	72	2.21	32.73	113.3	2.5	0.6	4.6	244	173	1.6	18	28	166	1	56	110	1	1	10.8	0	0	120	52	284	1	2	0	11009.903829	2	54	1	1	0	99
33347	1	45	1.39	24.06	92.7	2.9	0.5	3.3	261	173	0.9	22	20	160	0	33	92	0	0	5	0	0	124	64	91	1	1	1	19497.866426	2	57	1	0	0	173
33348	1	23	0.49	24.54	79.3	1.8	0.4	4.9	339	142	0.9	18	27	165	1	48	88	0	0	5	0	0	120	66	76	1	1	0	25151.255285	1	50	1	0	0	158
33356	1	70	2.8	28.76	100.2	0.9	0.4	1.4	96	98	1	26	57	200	0	99	135	1	0	4.4	0	0	156	54	94	1	2	3	11477.407879	2	57	1	1	0	17
33357	2	45	2.24	21	76.7	1.3	0.4	5.5	233	51	0.8	12	16	154	0	70	69	1	0	4.9	0	0	176	106	99	1	3	1	19389.644305	2	54	1	0	0	161
33358	2	29	2.43	24.21	90.7	1.6	0.4	4.2	287	99	0.7	22	18	225	0	56	132	0	0	5.2	0	0	122	48	84	1	1	0	23331.179061	1	57	1	0	0	165
33360	1	28	2.61	27.95	94.6	3.6	0.9	6.6	283	320	1.1	30	31	269	2	44	182	0	0	4.9	0	0	120	80	96	3	2	1	26952.017865	1	54	1	0	0	165
33362	2	56	4.68	29.35	102.8	1.9	0.7	2.4	172	77	0.9	18	24	231	0	87	138	0	0	5.4	0	0	136	76	91	2	2	1	116640.874012	1	49	1	0	0	162
33363	2	57	5	25.43	79	2.2	0.5	5.1	302	167	0.7	18	29	203	0	53	87	1	0	5.2	0	0	138	70	99	2	3	1	97747.585877	2	48	1	0	0	176
33364	1	48	4.65	30.07	108.7	2.9	0.4	8.1	201	265	0.9	39	29	173	2	41	122	1	0	5.9	0	0	136	76	110	1	1	1	15695.756135	1	58	1	0	0	166
33365	1	59	0.86	26.25	97.6	2.2	0.6	3.5	280	174	0.9	29	21	163	2	35	94	0	0	5.8	0	0	102	70	121	1	1	1	26377.003689	2	55	1	0	0	169
33370	2	42	5	22.98	82.7	3.2	0.6	4.1	342	81	0.7	13	15	194	0	64	93	0	0	5.1	0	0	116	82	112	1	2	0	15394.1443	1	51	1	0	0	163
33371	2	21	1.07	23.72	77.8	3.7	0.6	4.4	419	254	0.6	41	32	267	0	58	63	0	0	5.3	0	0	110	76	79	4	1	0	3606.374213	2	45	1	0	0	158
33372	2	21	5	28.49	96.9	1.4	1	9.5	216	214	0.5	13	17	188	0	70	70	0	0	4.6	0	0	112	50	88	2	3	1	74235.696902	2	46	1	0	0	177
33374	1	42	0.82	27.89	95	1.8	0.6	3.7	302	268	1	32	25	251	0	33	141	0	1	6.5	0	0	106	78	145	1	3	1	20461.306503	2	56	1	0	0	172
33375	2	31	3.42	19.23	74	1.3	0.3	2.7	207	50	0.8	12	20	145	0	52	81	0	0	4.8	0	0	118	72	93	2	3	0	106002.345656	1	50	1	0	0	157
33376	2	23	3.41	29.19	94.5	3.3	1.1	7.2	322	183	0.8	19	22	202	2	42	136	0	0	5.2	0	0	122	76	86	2	3	3	74235.696902	2	56	1	0	0	172
33377	2	51	5	21.48	90.2	3.2	0.4	2.8	296	104	0.9	16	23	232	0	82	116	1	0	5.5	0	0	154	84	104	3	3	3	33037.237935	1	50	1	0	0	158
33379	2	24	1.24	25.72	93.5	2.1	0.7	7.5	229	156	0.5	12	15	206	0	43	208	0	0	4.8	0	0	102	54	74	1	1	0	6434.498194	1	50	1	0	0	160
33383	1	67	1.48	19.89	77.9	2.3	0.4	4.8	313	83	1.1	16	26	305	2	71	190	1	0	5.6	0	0	172	0	98	4	1	1	30131.879573	1	55	1	0	0	173
33385	2	64	2.22	28.74	113.1	2	0.3	1.9	304	99	0.9	18	24	303	1	69	188	0	0	5.3	0	0	98	74	96	2	3	0	85975.184514	1	57	1	0	0	175
33387	1	50	2.94	33.89	114.9	1.9	0.5	2.9	242	221	1.1	34	23	263	1	46	175	0	0	5.4	0	0	110	74	97	2	2	1	96583.433469	1	46	1	0	0	170
33390	1	46	3.46	26.49	94.7	1.6	0.5	2.6	230	131	1.3	22	27	176	1	45	110	1	0	5.9	0	0	120	82	109	3	2	0	33724.822821	1	51	1	1	0	157
33397	1	25	0.92	22.33	82.4	1.9	0.8	4.4	256	36	0.9	16	20	132	1	65	53	0	0	4.8	0	0	114	54	92	2	3	2	52287.502443	2	48	1	0	0	176
33400	1	62	2.71	28.16	106.1	1.4	0.4	3.5	230	123	0.9	21	25	138	0	43	67	0	0	5.1	0	0	126	72	100	2	3	0	59557.618345	2	44	1	0	0	164
33406	2	53	5	28.2	101.2	2.3	0.5	2.9	268	122	0.9	16	26	268	1	82	154	0	0	5.3	0	0	100	78	105	2	3	2	97747.585877	2	48	1	0	0	178
33409	1	21	0.93	25.31	85.9	2.2	0.6	3.5	288	115	1	16	18	208	0	48	129	0	0	5.4	0	0	116	54	101	1	1	1	22344.384059	1	54	1	0	0	165
33410	2	43	0.96	24.9	84.6	1.7	0.4	3.7	240	42	0.7	15	19	138	1	53	74	0	0	5.3	0	0	108	64	100	2	3	2	43266.7172	2	46	1	0	0	178
33412	1	29	0.41	21.96	82.4	1.1	0.4	10.5	220	40	1.1	24	24	194	2	62	76	0	0	4.9	0	0	104	66	109	1	1	1	17274.964574	2	56	1	0	0	172
33413	2	34	3	29.69	105	1.1	0.5	4.1	283	95	0.8	20	27	244	2	57	172	0	0	5.1	0	0	96	66	89	2	2	1	110271.532753	2	47	1	0	0	171
33414	1	21	0.85	20.43	81.3	2.7	0.5	2.8	245	78	0.9	23	37	166	2	65	84	0	0	5.3	0	0	110	56	95	1	1	2	22348.203678	1	53	1	0	0	159
33416	1	70	1.56	36.9	119.5	2.3	0.5	4.8	220	290	1.1	37	30	152	1	25	71	1	0	5.8	0	0	116	62	122	2	1	1	47019.044885	1	46	1	0	0	170
33419	2	70	1.68	31.41	107.7	2.3	0.6	3.9	295	137	0.5	18	23	226	0	50	139	1	1	6.7	0	0	190	106	148	1	1	0	12329.242043	1	53	1	0	0	158
33420	2	74	1.74	28.73	93.5	1.5	0.6	3.5	240	218	0.7	23	29	184	0	60	115	1	1	6.5	0	0	170	56	117	2	3	0	53371.309694	2	50	1	0	0	162
33425	1	44	5	27.81	95.3	2.9	0.5	1.9	277	151	1	80	41	190	0	40	123	1	0	6.2	0	0	116	74	100	3	2	1	24218.643076	2	51	1	0	0	171
33426	1	43	1.64	29.25	108.4	3.5	0.6	4.9	335	321	1	25	20	305	2	32	205	1	0	5.7	0	0	138	92	115	2	3	0	34571.930463	1	45	1	0	0	163
33428	1	62	2.49	27.44	96.9	1.2	0.3	2.8	186	232	1.2	12	20	213	1	38	149	1	0	5.1	0	0	150	70	107	2	1	1	63895.684702	1	45	1	0	0	163
33430	2	42	4.22	28.25	85.6	1.4	0.3	1.6	255	78	0.9	12	16	149	0	45	91	1	0	5	0	0	124	68	94	3	3	1	29738.941752	2	54	1	0	0	161
33437	1	41	0.97	28.98	101.2	2.4	0.5	6.9	271	77	1.1	24	23	177	2	39	108	0	0	5	0	0	116	86	98	4	3	3	36876.65937	1	47	1	0	0	178
33441	2	26	5	24.69	79.5	2	0.4	2.1	334	81	0.8	18	19	175	2	70	77	0	0	4.8	0	0	98	84	93	2	3	3	67217.528158	1	55	1	0	0	173
33443	1	35	1.36	26.59	90	2.2	0.7	5	246	40	0.8	19	16	186	1	77	142	0	0	5.2	0	0	114	84	101	2	2	3	48954.307515	2	53	1	0	0	167
33445	2	27	4.25	21.97	78.2	2	0.5	4.3	289	72	0.7	15	18	188	2	65	101	0	0	4.6	0	0	92	58	90	4	3	1	56060.453876	2	52	1	0	0	167
33446	1	37	5	26.23	96	1.7	0.5	3.5	260	81	1.2	24	29	266	0	56	199	0	0	5.2	0	0	122	80	69	2	3	3	61708.767517	2	52	1	0	0	167
33447	2	28	1.77	29.64	105.6	1.8	0.7	5.5	219	116	0.5	22	21	248	0	94	154	0	0	4.8	0	0	102	62	93	1	2	1	3506.601949	1	54	1	0	0	165
33450	1	64	5	32.53	117.5	1.2	0.4	2.6	290	81	0.9	22	22	199	1	50	131	1	0	5.2	0	0	128	90	107	2	2	3	73171.920527	2	47	1	0	0	171
33451	2	47	0.99	50.04	121.1	2	0.6	5.2	366	307	0.8	21	22	189	0	84	91	0	0	6.1	0	0	122	82	93	3	3	2	24099.641713	1	44	1	0	0	177
33452	1	59	5	29.57	108.4	1.9	0.5	3.2	171	99	0.9	20	25	242	1	73	131	0	0	5.5	0	0	122	62	102	2	3	1	85543.316425	2	50	1	1	0	91
33454	1	84	1.12	25.19	101.7	1.3	0.7	2.8	247	79	1.1	28	29	169	1	50	95	1	1	6.9	0	0	136	54	88	3	1	1	11721.200702	1	55	1	1	0	3
33457	1	62	0.18	26.44	100.6	2.3	0.6	3.7	202	86	0.8	21	21	194	1	48	122	0	0	5.2	0	0	100	66	86	1	1	1	2939.333162	1	58	1	0	0	166
33464	1	46	1.2	28.76	99.3	2.4	0.7	4.2	299	115	0.7	55	32	175	0	38	111	0	0	5.2	0	0	114	84	92	1	1	0	21926.753504	1	58	1	0	0	166
33467	1	60	3.31	43.58	126.4	1.5	0.7	6.5	454	66	0.8	26	22	180	0	61	106	0	1	5.5	1	1	134	74	105	2	2	1	62023.38349	2	50	1	1	0	146
33468	1	22	1.87	25.76	100.1	2	0.5	3.5	297	36	1.2	14	19	141	2	45	91	0	0	5	0	0	116	44	83	2	2	1	52769.19494	2	57	1	0	0	173
33469	2	46	5	26.1	95.7	1.9	0.5	3.9	351	120	1.3	23	26	229	0	57	150	1	0	5.2	0	0	138	92	118	2	3	1	92950.247214	1	45	1	0	0	172
33474	2	62	1.25	24.96	95.9	2	0.3	6.4	331	95	0.7	16	20	169	2	47	108	1	0	5	0	0	142	80	101	2	3	0	32056.095314	1	44	1	1	0	102
33476	1	49	5	39.67	135.6	2.6	0.9	5.6	222	896	1.1	19	20	162	0	49	48	0	0	5.7	0	0	116	74	103	2	3	1	107076.75577	2	47	1	0	0	171
33477	1	29	2.51	34.65	109.6	2.2	0.4	3.7	239	38	0.9	15	14	178	2	55	115	1	0	5.5	0	0	126	74	92	3	3	0	21092.558703	1	44	1	0	0	177
33478	2	70	5	23.96	89.3	6.5	0.8	4.2	412	116	0.9	31	33	252	0	61	169	1	0	5.6	0	0	162	70	95	2	3	0	43324.270388	2	52	1	0	0	167
33483	2	60	2.26	30.47	111.7	1.4	0.5	3.5	267	142	0.6	13	13	243	0	48	179	1	1	12.5	0	0	132	80	364	3	1	0	14461.858925	2	51	1	0	0	171
33485	2	44	2.07	25.86	89.7	1.6	0.5	3.3	283	70	0.8	19	18	216	0	81	111	0	0	4.8	0	0	112	60	84	1	1	0	23432.980003	1	56	1	0	0	175
33487	1	39	0.51	22.76	85.8	1.9	0.6	5.1	254	301	0.9	23	24	260	2	46	176	1	0	5.4	0	0	112	70	116	2	2	3	48954.307515	2	53	1	0	0	166
33489	2	32	5	21.03	77.4	2.5	0.4	3.7	268	243	0.7	24	24	201	2	57	89	0	0	5.3	0	0	108	70	90	2	3	0	62344.274881	2	45	1	0	0	159
33492	1	45	3.37	44.15	136	1.5	0.6	4.4	316	109	1.1	22	33	131	0	40	64	1	0	6.4	0	0	166	90	102	3	2	3	25918.772316	2	49	1	1	1	27
33496	2	50	5	45.28	112	3.3	0.6	6	400	154	1	20	19	250	0	45	133	1	0	6.4	0	0	118	72	113	2	3	0	101903.793512	1	53	1	0	0	159
33500	1	53	2.71	52.94	153.6	1.9	0.6	4.1	308	60	0.9	20	24	152	0	43	96	1	1	9.6	0	0	150	74	200	3	1	1	26932.074284	2	49	1	0	0	170
33506	2	46	1.53	21.95	81.9	1.7	0.6	5.5	317	31	0.7	14	22	245	2	72	168	0	0	5.7	0	0	134	74	97	1	2	0	19389.644305	2	54	1	0	0	160
33509	1	32	2.72	29.81	99.4	1.7	0.4	2.7	216	392	0.9	36	30	241	2	56	142	0	0	5.2	0	0	128	72	62	1	3	1	31669.536318	1	56	1	0	0	175
33517	1	71	1.84	27	95.7	2.2	0.6	5.9	182	246	0.6	14	21	195	1	59	90	0	0	5.6	0	0	134	76	88	1	1	1	8409.394024	2	54	1	0	0	161
33518	1	20	1.71	32.64	100.7	2.4	0.7	3.7	263	193	0.9	24	29	238	2	29	148	0	0	5.5	0	0	120	50	124	2	2	1	54187.251592	2	46	1	0	0	178
33520	1	74	2.46	25.41	91.9	1.9	0.5	5.5	256	182	1.2	21	24	248	0	50	142	1	0	5	0	0	110	54	83	2	3	1	41719.957072	2	49	1	0	0	167
33527	1	63	1.92	29.96	116	1.7	0.5	4.2	231	275	0.7	51	32	173	0	38	71	1	0	5.5	0	0	106	68	128	2	2	1	36056.42868	1	46	1	1	1	77
33529	2	30	1.77	35.04	103.1	2.4	0.4	5.8	250	212	1.1	29	27	169	2	47	82	0	0	5	0	0	118	80	93	2	1	3	103675.178313	1	45	1	0	0	162
33530	2	56	4.29	24.13	78.7	1.5	0.4	2.3	240	73	0.9	42	35	207	0	67	123	0	0	5.2	0	0	116	88	87	2	2	1	107317.693528	1	50	1	0	0	158
33531	1	82	3.24	29.09	107.8	1.6	0.7	4.7	198	139	1.2	33	23	208	0	50	50	1	0	5.3	0	0	118	56	109	2	3	3	25813.076718	1	46	1	1	1	56
33532	2	38	2.56	29.02	86.6	1.8	0.3	2.5	370	106	0.9	12	17	178	0	51	75	0	0	5.4	0	0	106	58	89	3	3	1	28909.580027	2	57	1	0	0	173
33534	1	78	1.21	24.34	93.7	1.6	0.7	3	202	57	1	17	22	151	1	43	96	1	0	5.8	0	0	142	74	115	2	1	1	15572.425031	2	44	1	1	0	55
33536	1	22	5	21.84	82.9	1.2	0.9	2	208	144	0.9	13	23	180	0	44	111	1	0	5.1	0	0	94	64	88	2	3	2	72976.542325	1	44	1	0	0	178
33541	2	28	5	22.74	78.7	1.8	0.6	6.1	202	97	0.6	18	19	171	0	85	73	0	0	4.7	0	0	98	52	83	2	3	1	6844.62626	2	46	1	0	0	178
33543	1	76	3.41	20.83	80.8	1	0.5	3.8	356	44	0.7	15	19	179	0	71	97	1	1	5.4	0	0	158	78	134	2	2	1	48584.095341	2	47	1	1	0	51
33544	2	38	5	20.59	71.5	2.8	0.4	5.2	287	117	0.8	18	23	164	0	69	61	0	0	5	0	0	126	78	101	2	3	3	72040.58387	2	56	1	0	0	171
33546	2	29	4.5	23.62	80.2	2.4	0.6	4.6	243	175	0.8	15	18	159	1	32	96	0	0	5	0	0	114	58	95	1	1	1	20146.569703	2	57	1	0	0	173
33551	1	76	2.2	26.64	103.5	1.2	0.5	5	149	242	0.9	41	48	101	1	27	22	1	1	6.1	1	0	124	0	130	2	3	1	44661.382774	2	58	1	1	0	106
33552	2	67	0.39	21.8	74.5	2.1	0.4	3.5	287	151	0.8	16	22	261	0	81	130	0	0	5.8	0	0	118	82	104	4	1	1	72000.488753	1	54	1	0	0	165
33554	1	39	2.65	22.36	81.2	2.2	0.5	3	339	121	1.1	19	17	177	1	54	111	1	0	5.2	0	0	140	86	96	3	2	1	26656.237272	1	47	1	0	0	179
33559	2	24	1.17	33.41	110.2	2	0.6	2.3	356	108	0.8	24	26	192	2	43	125	1	0	5.4	0	0	118	64	88	3	3	0	28539.360105	1	45	1	0	0	163
33561	2	83	1.21	35.49	127	2.1	0.7	4.8	252	289	1	17	24	277	0	42	227	1	0	5.3	0	0	138	68	107	2	2	0	35125.95619	1	54	1	1	1	121
33562	2	48	5	22.82	85.2	2.2	0.6	4.3	369	272	0.5	24	23	294	2	59	169	0	0	5.7	0	0	128	64	96	4	3	1	69748.980819	2	52	1	0	0	167
33563	2	54	3.01	34.67	117	3	0.6	4.4	328	308	0.9	33	26	258	0	43	167	0	0	5.7	0	0	116	70	102	2	2	0	118113.793275	2	53	1	0	0	166
33565	1	57	1.44	21.74	87.3	2	0.7	4.7	295	216	1	23	28	159	2	46	111	0	0	5.5	0	0	118	76	105	2	2	1	31567.507139	2	50	1	0	0	157
33566	1	82	1.37	31.58	108.7	1.7	0.7	4.5	137	87	1.2	17	23	191	0	53	100	1	0	5.9	0	0	184	92	97	2	1	1	17342.934829	2	56	1	1	1	73
33567	1	73	1.25	27.24	113.2	2.2	0.7	6.6	262	138	1.1	32	51	189	1	57	103	1	0	5.5	0	0	136	78	119	2	3	3	13208.986169	1	58	1	1	0	41
33569	2	79	2.61	25.03	92	1.4	0.6	4.6	290	140	1.6	15	25	197	0	54	140	1	0	5.6	0	0	132	42	89	2	2	0	66398.88783	2	47	1	1	1	60
33570	2	44	5	25.12	81.2	4	0.7	7.9	268	584	1	38	43	201	2	70	135	0	0	5.9	0	0	128	68	93	3	2	0	30275.619189	2	57	1	0	0	173
33574	1	24	1.93	33.88	111	3.6	0.7	5.9	201	260	1.1	31	28	181	2	41	113	0	0	5.4	0	0	114	64	87	2	1	1	108399.651188	1	49	1	0	0	162
33576	2	68	2.68	25.33	88.9	2.1	0.7	3.5	228	174	1	21	20	238	0	54	136	0	0	5.2	0	0	114	66	93	2	2	0	66887.942952	2	44	1	0	0	175
33577	2	55	0.63	27.58	87.8	1.5	0.7	5.4	296	203	1.1	18	33	220	1	47	137	0	0	4.9	0	0	100	70	84	2	3	1	45095.005368	1	52	1	0	0	179
33582	2	21	1.02	34.34	121.7	1.6	0.3	8.2	219	222	0.7	13	19	204	2	51	97	0	1	4.5	0	0	116	72	143	2	2	2	6844.62626	2	46	1	0	0	178
33585	1	50	0.87	26.99	101	2.2	0.7	5.2	486	203	0.9	40	51	227	2	52	122	0	0	5.2	0	0	108	70	115	2	3	1	32723.878246	1	47	1	1	0	157
33587	2	45	3.21	32.68	92.7	2	0.5	3	456	56	0.7	13	26	175	1	49	121	1	0	5.4	0	0	144	56	95	2	3	1	88859.590158	2	57	1	0	0	174
33589	2	20	0.83	26.7	83.5	1.7	0.4	5.1	293	266	0.9	17	25	198	1	79	139	0	0	4.7	0	0	106	66	70	4	3	1	54327.365519	1	46	1	0	0	170
33591	2	65	2.3	27.57	97.7	1.1	0.3	1.7	223	81	0.7	22	20	178	0	49	109	0	0	5.3	0	0	108	64	95	1	3	0	7343.383365	2	54	1	0	0	160
33592	1	62	5	24.66	92.5	1.5	0.5	1.8	235	221	1.2	34	33	207	1	39	117	1	0	5.6	0	1	156	92	110	3	2	1	7106.908752	2	45	1	0	0	160
33594	1	75	3.75	28.54	109.4	1.3	0.7	4.9	341	69	1.4	32	32	204	0	74	104	1	0	5.7	0	0	132	80	119	3	3	1	8364.856819	2	45	1	1	0	127
33596	2	32	0.53	19.29	81	2.9	0.3	5.6	216	123	0.6	13	22	313	2	89	180	0	0	4.8	0	0	98	68	78	3	1	1	26983.555636	1	45	1	0	0	163
33597	2	59	3.11	23.27	89.9	1.6	0.4	3.2	271	435	0.8	19	28	338	0	73	146	0	1	7.1	0	0	118	62	147	4	1	1	77440.088098	1	58	1	0	0	166
33600	2	37	5	21.02	72.5	1.7	0.4	4	225	99	0.7	15	17	212	2	108	103	0	0	4.9	0	0	122	68	102	2	3	0	110271.532753	2	47	1	0	0	171
33604	2	59	2.27	26.39	99.8	2.5	0.6	5.3	256	339	0.9	14	20	237	2	48	112	1	0	5.8	1	1	126	70	108	2	1	0	59845.034724	2	53	1	1	0	86
33605	2	68	1.22	44.17	124.3	1.3	0.5	5.7	252	62	0.8	18	16	144	0	48	80	1	0	6.2	0	0	162	56	121	2	3	0	78929.16769	1	54	1	1	1	139
33606	2	31	1.62	32.31	110.2	0.8	0.6	3.9	142	156	1.1	16	25	148	0	40	76	1	0	5.4	0	0	146	70	105	3	2	0	28550.316843	2	48	1	0	0	176
33607	2	27	1.95	30.87	99.4	1.1	0.5	6.2	213	83	0.5	20	18	226	0	91	109	0	0	4.9	0	0	102	64	81	2	3	0	7793.689733	1	49	1	0	0	163
33608	1	39	5	21.24	80	2.5	0.5	3.4	215	158	0.9	23	25	205	0	79	103	0	0	5.2	0	0	84	52	91	2	3	1	77898.795354	2	48	1	0	0	176
33612	1	35	5	33.04	115	2.3	0.8	4.8	323	170	0.8	31	24	203	0	43	119	0	0	5.2	0	0	120	88	88	2	3	1	88673.875065	2	47	1	0	0	171
33614	2	65	3.79	45.8	130.4	4.5	0.9	5.9	393	341	0.8	22	27	209	0	46	126	1	0	5.5	0	0	130	84	95	2	2	1	65448.957735	2	49	1	0	0	168
33616	1	48	5	31	103.7	2.3	0.5	3.5	185	163	1.5	22	24	191	2	47	116	1	0	5.7	0	0	110	74	92	3	2	1	26702.420307	2	54	1	0	0	161
33617	1	48	4.68	25.12	96.8	2.2	0.4	4.3	213	111	1	14	25	196	1	53	122	0	0	5.1	0	0	118	64	86	2	2	3	104791.730576	1	46	1	0	0	170
33620	2	49	5	21.92	72.5	1.5	0.6	4.1	258	80	1	17	20	220	1	98	106	0	0	5.1	0	0	110	68	88	2	3	1	92197.203529	1	52	1	0	0	180
33621	1	63	4.68	28.18	103.5	1.7	0.3	3.5	274	269	1.4	20	22	205	1	52	128	1	0	5.4	0	0	148	94	107	2	3	3	64675.296667	1	55	1	0	0	173
33625	2	81	1.56	25.15	97.7	1.1	0.3	2.2	180	168	1.4	18	24	201	0	61	113	0	0	5.5	0	0	138	54	92	2	2	0	32560.069238	1	52	1	1	0	21
33627	1	46	5	26.74	98.1	1.7	0.4	2.6	268	138	0.8	42	30	197	0	52	106	0	0	4.9	0	0	118	80	87	2	3	3	75819.10628	1	44	1	0	0	177
33629	2	34	3.62	32.95	105.5	3.2	0.4	5.1	317	140	1	19	19	215	2	54	136	0	0	5	0	0	114	58	96	2	2	1	91553.467423	1	45	1	0	0	163
33630	2	36	0.34	24.43	80.5	4.9	1.1	5	165	34	0.6	23	18	93	2	55	28	1	0	5.4	0	0	158	66	77	3	1	1	21287.665212	2	45	1	0	0	159
33632	2	26	0.4	33.76	110.4	2	0.7	4.7	205	218	0.6	12	23	370	0	102	113	0	0	5.7	0	0	106	70	93	4	1	1	5276.672772	2	49	1	0	0	168
33634	1	50	1.53	29.91	106.2	2.6	0.4	8.2	273	219	0.7	18	20	200	2	40	104	0	1	6.4	0	0	120	78	128	2	3	1	39532.922257	2	53	1	0	0	167
33635	1	44	5	41.43	136.5	2.9	1.5	6.8	237	200	1.3	42	25	202	2	50	124	0	0	5.7	0	0	118	86	107	2	2	1	88133.3338	2	44	1	0	0	176
33637	2	28	3.25	26.1	97.8	2.8	0.6	5.3	350	80	0.8	15	20	179	2	45	114	0	0	5.1	0	0	132	76	89	2	3	3	65632.546142	2	44	1	0	0	176
33642	2	77	3.56	18.69	80.2	2.8	0.8	8.2	339	252	0.7	14	29	217	2	87	72	1	0	5.2	0	0	180	88	90	2	3	3	57323.294219	2	46	1	0	0	178
33643	2	41	1.33	31.87	117	1.6	0.5	6.1	219	222	0.7	22	20	163	0	36	92	0	1	5.2	0	0	120	70	95	2	3	1	38216.590369	1	48	1	0	0	160
33645	2	25	4.22	25.72	92.9	2.4	0.4	5.5	294	113	0.6	20	16	185	0	40	97	0	0	4.5	0	0	112	64	85	1	3	0	20089.590556	2	58	1	0	0	177
33647	1	35	2.35	47.57	143.6	1.8	0.4	2.3	313	107	1.1	29	24	141	1	46	77	1	0	5.8	0	0	126	78	85	3	3	1	26096.96862	2	50	1	0	0	157
33649	1	85	2.61	26.91	101.5	1	0.6	3.9	153	55	1.5	18	28	180	0	58	99	1	0	5.3	1	0	148	54	103	2	2	1	21946.323104	1	45	1	1	0	31
33652	1	32	2.14	31.45	102.2	2.2	0.3	2.6	248	44	0.9	43	34	161	0	63	88	0	0	5.5	0	0	126	70	105	3	2	1	26096.96862	2	50	1	0	0	155
33657	2	23	0.16	32.38	111.2	2.2	0.4	5.3	362	75	0.7	12	19	191	0	43	101	0	0	5.2	0	0	118	70	98	3	2	0	32832.855277	1	50	1	0	0	157
33658	2	41	1.63	26.07	83.2	1.6	0.4	3.2	287	43	0.7	18	23	195	1	90	117	0	0	5.2	0	0	112	70	104	2	3	3	31954.467437	2	56	1	0	0	173
33659	2	35	1.03	32.53	87.2	1.4	0.5	3	425	49	0.6	33	30	138	0	69	65	0	0	5.8	0	0	122	78	85	3	2	0	35935.159157	1	49	1	0	0	156
33660	2	59	5	21.33	71.7	1.4	0.4	3	198	66	0.7	22	28	206	0	91	136	0	0	5.3	0	0	112	72	98	2	3	1	72934.511529	2	56	1	0	0	172
33662	2	45	1.82	24.28	84.6	1.9	0.8	6.7	351	38	0.7	12	22	214	2	96	111	0	0	5.1	0	0	108	54	85	2	3	3	40124.948255	2	44	1	0	0	176
33663	1	76	1.29	35.72	135.7	1.9	0.7	3.8	255	132	1.4	23	24	170	0	45	97	1	1	6.8	1	0	170	76	113	2	3	0	16601.358458	1	54	1	1	0	108
33666	1	71	3.41	23.28	89	0.9	0.6	5.2	184	99	1.6	20	20	180	1	62	96	1	0	5.7	0	0	140	68	101	2	3	1	31455.618319	2	56	1	1	1	113
33667	1	79	2.61	33.58	121.2	1.7	0.4	4.2	196	214	1.2	24	28	172	1	41	83	1	0	5.7	0	0	144	68	107	1	1	1	4720.378006	2	58	1	1	1	46
33668	2	48	3.48	26.48	86	2.5	0.3	2.4	335	49	0.8	13	13	188	1	63	128	1	0	5.9	0	0	110	74	100	3	3	1	32826.718703	1	50	1	0	0	158
33669	1	46	5	24.13	90.8	2	0.5	4.4	152	210	1.1	37	21	232	0	38	120	1	0	4.4	0	0	144	76	105	2	3	1	87154.150225	2	44	1	0	0	175
33673	1	85	1.19	31.89	109.7	0.9	0.4	3.3	198	64	1.2	13	21	138	1	45	80	0	0	5.7	0	0	114	48	99	2	3	1	12170.547892	2	56	1	1	0	86
33675	2	56	1.6	38.29	112	1.9	0.7	6.2	432	165	0.8	38	34	220	0	44	112	1	1	5.4	1	0	116	84	63	2	3	1	56478.269672	2	53	1	0	0	166
33681	1	29	5	30.16	106.4	2.3	0.5	3	338	466	1.2	79	43	209	0	29	131	0	0	4.8	0	0	130	84	87	2	3	3	85442.70135	1	52	1	0	0	179
33682	2	38	5	22.94	78.2	1.3	0.2	4.3	235	93	0.9	22	18	168	0	63	102	0	0	4.7	0	0	106	40	77	2	3	1	77821.319097	1	44	1	0	0	178
33684	1	74	2.61	36.02	123.8	1.7	0.4	4	269	362	1	17	22	141	0	41	84	1	0	6.2	1	0	116	58	108	2	2	1	42162.128424	1	55	1	0	0	173
33687	2	53	0.74	34.46	120.4	1.7	0.6	3.7	223	119	0.8	17	23	199	0	71	77	1	0	5.4	0	0	184	82	82	1	1	0	20669.511868	2	53	1	0	0	166
33688	1	76	2.34	25.71	103.2	1.1	0.7	4.4	320	204	1.1	25	28	175	1	82	96	1	1	7.3	1	0	146	76	144	2	2	3	39330.248076	1	48	1	1	1	78
33690	2	27	1.62	26.55	84.1	2.1	0.3	2.9	307	96	0.6	12	18	170	0	43	130	0	0	5.2	0	0	100	68	92	4	2	0	73777.645295	1	53	1	0	0	159
33694	1	54	2.42	39.18	126.5	1.7	0.4	2.4	162	199	0.9	30	25	173	0	46	86	1	1	6.1	0	0	140	90	135	2	2	1	91877.541024	2	48	1	0	0	176
33696	1	61	2.49	27.74	113.2	2	0.6	6.8	306	210	0.9	14	18	202	2	40	101	0	1	7.1	0	0	94	66	160	2	2	0	56578.545302	2	46	1	1	1	154
33698	1	75	1.21	37.04	131.6	1.3	0.6	3.8	195	158	0.8	21	23	237	0	55	145	0	0	6.4	0	0	134	84	121	2	1	1	17090.462473	2	44	1	1	0	147
33699	1	37	5	35.84	112.8	2.5	0.4	3.2	286	115	1.2	25	28	155	0	36	99	0	0	4.9	0	0	122	54	109	3	3	0	24946.772202	1	52	1	0	0	180
33700	1	29	1.55	32.93	110.5	2.7	0.8	3.8	246	165	1	22	22	217	0	47	120	0	0	4.9	0	0	114	62	86	4	3	1	72038.376602	1	58	1	0	0	166
33709	1	53	2.61	25.09	92.8	3.3	0.6	7.8	330	132	0.9	24	20	197	2	47	128	0	0	5.2	0	0	120	72	107	2	3	1	89720.601397	1	54	1	0	0	165
33711	1	20	5	19.23	70.5	2	0.7	4.5	369	54	0.8	26	31	123	1	82	73	0	0	5.6	0	0	116	54	95	1	2	1	22108.795041	2	57	1	0	0	173
33712	2	23	1.56	22.75	79.2	2.2	0.8	3.7	310	86	0.9	21	22	164	0	60	84	0	0	5.1	0	0	100	64	78	1	3	0	17856.592838	1	54	1	0	0	165
33713	1	62	5	30.74	120.9	1.5	1	5.1	257	389	1.1	24	21	182	1	26	76	1	0	5	0	0	136	52	105	4	3	1	76659.243872	2	53	1	0	0	167
33715	2	45	2.33	21.06	75.5	2.1	0.7	2.1	264	101	0.8	18	24	195	0	45	110	0	0	5.6	0	0	120	62	93	3	3	0	30242.294347	1	47	1	0	0	179
33725	2	76	1.85	22.37	84	1.4	0.4	5.1	123	169	0.7	69	39	216	0	75	117	1	0	5.5	0	0	148	70	99	2	1	0	64548.28363	1	46	1	1	0	93
33726	1	66	0.94	39.61	132.7	2	0.6	4.5	356	247	0.8	36	31	172	0	44	62	0	1	8.3	0	0	110	62	149	1	1	1	4878.859518	1	56	1	0	0	175
33727	2	57	2.1	30.56	102	1.7	0.5	3.7	373	142	1.1	17	23	191	0	70	62	1	0	5.6	0	0	132	80	81	3	3	0	28240.482964	1	50	1	0	0	161
33728	1	34	4.39	29.31	96.2	2.2	0.4	3.9	283	96	1	34	22	137	0	38	77	0	0	5.2	0	0	132	76	101	1	2	0	20464.219903	2	56	1	0	0	173
33730	2	46	3.54	25	85.5	2.7	0.4	4.7	390	312	0.7	16	28	212	2	99	49	1	0	5	0	0	114	70	93	2	2	3	43220.234216	2	57	1	1	0	60
33731	1	26	1.16	45.39	141.5	3.5	0.5	4.4	306	214	0.8	78	29	146	0	29	78	1	1	11.3	0	0	134	90	319	3	1	0	25727.687919	2	57	1	0	0	174
33734	1	25	0.95	23.16	87.6	1.5	0.3	2.2	175	235	0.8	24	28	195	2	39	74	0	0	4.9	0	0	118	66	90	1	1	1	25457.600974	1	56	1	0	0	176
33735	2	36	5	25.44	89	1	0.4	2.7	368	215	1	22	25	268	0	74	176	0	0	5	0	0	110	70	78	2	3	2	97463.686268	2	54	1	0	0	161
33736	2	54	1.05	26.05	82.2	1.4	0.5	2.6	223	68	0.9	21	27	191	0	69	104	0	0	5.3	0	0	108	58	82	2	3	1	97422.161379	2	48	1	0	0	176
33737	2	47	3.21	21.29	79.7	2	0.4	4.9	209	57	0.8	12	12	137	1	60	51	0	0	4.9	0	0	104	66	94	2	3	3	91123.843962	2	44	1	0	0	175
33739	1	25	3.67	24.81	86.6	2.2	0.4	4.1	252	235	1.1	29	27	226	2	50	118	1	0	4.7	0	0	124	76	98	2	3	2	72201.724444	2	52	1	0	0	167
33740	2	29	0.98	32.58	102.6	2.6	0.6	7.4	340	169	0.6	30	21	271	1	72	175	1	0	5.2	0	0	122	64	90	1	1	0	2489.661145	1	57	1	0	0	164
33742	1	20	2.11	21.5	72.1	2.3	0.3	1.5	231	102	0.9	20	28	178	0	47	98	1	0	5.7	0	0	138	48	95	3	3	1	20827.761539	1	51	1	0	0	164
33743	1	26	1.24	26.96	93	2.3	0.6	2.4	232	49	1.2	20	21	188	0	62	111	1	0	5.3	0	0	152	100	86	3	2	2	20827.761539	1	51	1	0	0	164
33744	2	48	0.94	28.54	110.2	2.1	0.6	6.1	257	251	0.8	23	18	255	2	60	140	1	0	5.5	0	0	106	72	92	2	2	0	51103.338218	1	49	1	1	0	98
33745	1	46	5	26.11	88.2	2.1	0.5	8.4	240	129	0.8	21	24	253	2	49	174	0	0	5.3	0	0	110	68	113	2	3	1	119878.792938	1	57	1	0	0	164
33748	2	39	0.56	28.38	105.5	2.5	0.3	4.4	325	238	0.7	16	16	298	0	54	198	1	1	12.7	0	0	110	68	251	3	1	1	36372.59806	1	50	1	0	0	158
33750	1	29	2.75	23.6	84.2	1.7	0.4	3.6	305	47	0.9	50	43	202	0	65	127	0	0	4.9	0	0	122	76	99	2	2	3	46712.796398	2	51	1	0	0	170
33751	1	51	2.51	23.36	83.1	1.6	0.7	5	250	136	0.8	22	43	149	2	60	88	0	0	4.6	0	0	136	76	90	2	3	3	78497.112816	1	48	1	0	0	159
33754	1	48	5	23.82	91	1.6	0.4	3.7	264	562	1	47	27	252	0	32	136	0	0	5.2	0	0	106	68	125	1	3	2	18718.640546	1	55	1	0	0	175
33755	2	23	4.05	36.46	106.3	2	0.5	4.5	260	107	0.8	30	26	159	2	29	67	0	0	5.2	0	0	94	58	96	2	1	1	70222.53208	2	54	1	0	0	158
33756	2	43	5	31.88	97.1	2.9	0.4	3	355	75	0.9	20	25	201	0	53	127	0	0	5	0	0	122	74	92	2	3	0	102531.787489	1	53	1	0	0	158
33761	1	54	5	28.39	98.8	2.2	0.6	4.6	255	119	0.9	29	29	185	0	40	104	0	0	5.5	0	0	132	72	105	2	3	1	82857.980402	1	45	1	0	0	163
33762	1	44	5	28.12	98	2.4	0.6	4.7	274	160	1.1	24	20	250	0	47	165	1	0	5	0	0	128	72	105	2	3	3	88475.305169	1	52	1	0	0	180
33765	1	41	3.57	26.73	87.9	2.4	0.4	1.3	327	184	1.2	26	39	196	0	42	91	0	0	5.4	0	0	126	62	103	3	3	1	25584.426968	2	44	1	0	0	175
33767	2	47	4.92	35.76	111	2.1	0.4	5	294	235	0.7	109	94	218	0	37	131	1	0	5.4	0	0	112	76	109	1	3	0	19237.877156	2	54	1	0	0	160
33768	2	65	3.99	36.63	110.5	2.1	0.4	3.7	300	219	0.7	23	21	176	1	55	83	0	0	5.9	0	0	106	68	100	2	2	3	79530.672384	1	46	1	0	0	170
33770	1	47	4.76	32.97	113.1	2.2	0.7	5.4	316	149	0.9	25	20	240	0	50	155	1	0	5.3	0	0	116	76	95	2	2	2	107076.75577	2	47	1	0	0	172
33771	1	66	0.75	27.52	104.9	2.8	0.5	3.4	222	401	1	18	16	198	2	39	139	1	1	8.4	0	0	140	82	192	1	1	3	6672.955219	1	57	1	0	0	174
33774	2	32	5	42.75	116.1	2.7	0.6	8.4	276	290	0.6	13	13	218	0	40	142	0	0	5.3	0	0	94	64	106	2	3	1	9089.961485	1	47	1	0	0	178
33775	1	50	5	25.86	95.9	1.5	0.7	4.5	314	93	1.1	24	26	143	0	47	65	0	1	7.3	0	0	116	52	125	3	3	0	26846.476913	2	48	1	0	0	175
33777	1	33	5	29.58	97.5	1.7	0.4	2.6	284	77	0.8	29	22	183	0	53	110	0	0	5.3	0	0	112	78	92	1	2	0	29766.414635	1	46	1	0	0	169
33778	1	40	1.91	24.75	93	3	0.6	5.6	380	253	0.9	20	22	194	0	47	88	0	0	5.2	0	0	122	86	90	2	1	1	101024.116365	1	46	1	0	0	169
33780	2	32	3	33.34	102.2	5.5	1.1	3.6	482	139	0.8	78	74	166	0	42	92	0	0	5	0	0	104	70	87	3	2	1	29747.641199	2	51	1	0	0	170
33784	2	54	5	34.92	111.6	1.5	0.5	5.8	286	63	0.8	28	25	224	0	79	118	0	0	5.7	0	0	132	84	92	2	3	1	116640.874012	1	49	1	0	0	162
33789	2	25	2.05	41.52	117.5	2.1	0.7	5.4	351	98	0.8	25	24	139	0	37	65	0	0	5.3	0	0	90	52	91	3	3	1	6390.273198	2	46	1	0	0	178
33792	2	73	0.65	24.5	96.6	2.4	0.8	4.8	557	263	0.8	19	26	216	0	42	181	1	0	5.5	1	0	144	76	115	1	1	0	9820.889929	1	56	1	0	0	175
33793	1	76	2.5	39.73	135.3	1	0.9	4	319	96	1.4	29	30	162	1	42	96	1	0	5.4	0	0	118	64	87	2	3	1	51437.367926	2	47	1	1	1	65
33796	2	81	2.04	27.99	102.8	2.1	0.6	4.3	279	109	0.9	23	27	245	0	88	138	1	0	5.7	0	0	178	66	97	2	3	0	36567.046875	1	46	1	0	0	170
33797	2	45	1.64	23.78	92	2.5	0.4	4.6	372	116	0.7	16	20	174	2	58	85	0	0	5	0	0	112	70	95	1	3	2	24843.833984	2	55	1	0	0	169
33798	1	50	0.41	18.45	82.5	1.8	0.6	3	285	94	0.8	25	28	160	2	89	80	0	0	5	0	0	112	76	90	3	3	3	21777.697492	1	44	1	1	0	111
33802	1	49	3.61	22.93	90.8	2.2	0.3	2.2	245	53	0.8	16	17	164	1	66	100	1	1	7.8	0	0	140	66	168	2	2	2	90762.44874	2	50	1	0	0	157
33803	2	38	2.07	19.36	71	2	0.3	2.8	363	83	0.8	13	17	254	2	46	167	0	0	5.2	0	0	100	64	88	2	2	2	106002.345656	1	50	1	0	0	158
33806	2	55	5	33.08	101.5	3.1	0.7	4.8	326	74	0.7	23	26	225	0	57	128	1	0	5.2	0	0	128	68	107	2	3	0	87617.788766	2	51	1	0	0	170
33808	1	74	0.94	25.73	97.6	4.2	1.1	3.4	201	139	1.1	21	31	160	1	26	34	0	1	6.7	0	0	118	56	114	1	1	1	5574.413471	2	56	1	0	0	172
33812	1	80	0.65	30.6	112	1.8	0.4	2.7	204	209	0.72	15	13	279	0	40	161	0	1	8.4	1	1	108	56	210	3	1	1	11561.227255	2	50	1	1	1	62
33814	1	22	0.65	19.34	77.2	2.5	0.6	4.4	264	182	0.8	11	16	131	0	38	38	1	0	4.6	0	0	130	50	91	1	1	1	19761.967197	2	51	1	0	0	170
33819	1	84	3.12	30.43	108.7	1.1	0.9	5.1	244	174	1.1	27	29	201	1	55	110	1	0	5.5	0	0	136	62	118	2	3	1	11037.229353	1	47	1	1	1	89
33821	1	25	3.16	22.04	80	1.8	0.7	2.9	195	51	1.1	19	31	189	0	50	111	0	0	5.1	0	0	120	66	90	1	1	0	21192.165636	2	49	1	0	0	169
33823	1	24	4.08	27.68	99.4	2.6	0.5	6	377	483	0.8	38	22	194	0	30	131	0	0	5.5	0	0	118	72	110	4	3	1	41420.375214	2	52	1	0	0	167
33825	2	61	0.55	30.9	102	2.8	0.5	3.2	354	81	0.6	25	20	232	0	63	153	1	0	5.3	0	0	140	80	95	1	1	1	6454.94202	1	58	1	0	0	166
33827	2	43	4.39	21.21	76.2	3.4	0.7	5.4	319	97	0.8	12	13	188	2	59	111	0	0	4.6	0	0	98	58	87	2	2	2	113565.852849	1	56	1	0	0	175
33838	2	57	2.88	20.99	73.2	2	0.4	5.8	205	83	0.8	14	24	251	2	96	129	0	0	5.8	0	0	108	74	92	2	2	1	95374.903573	2	50	1	0	0	157
33840	2	35	3.13	19.05	75.4	1.7	0.6	2.8	289	51	0.8	16	21	153	0	78	60	0	0	4.9	0	0	108	66	80	2	3	2	91922.021133	1	55	1	0	0	172
33841	2	21	1.5	76.07	163.3	3.1	1	5.8	500	76	0.7	28	23	234	0	60	95	0	0	5.4	0	0	124	78	94	3	1	0	22239.961611	2	56	1	0	0	172
33845	1	31	1.53	29.83	94.7	2.3	0.6	3.8	336	191	0.8	27	23	227	0	39	152	0	0	5.7	0	0	122	72	99	1	2	1	34679.07967	2	55	1	0	0	169
33847	2	45	0.51	48.37	131.4	3.9	0.5	3.2	345	225	0.6	26	25	205	0	41	126	0	1	8.7	0	0	126	74	260	1	1	0	17701.557115	2	54	1	0	0	161
33852	1	23	4.22	25.44	84.5	1.6	0.7	2.4	194	39	1.1	26	41	137	0	40	110	0	0	4.4	0	0	114	52	95	2	3	2	109768.501821	2	48	1	0	0	175
33853	1	69	5	24.86	97.2	1.2	0.3	1.6	192	60	1.1	23	25	195	1	43	138	0	0	6	0	0	114	74	115	4	3	1	52856.910333	2	52	1	0	0	167
33854	2	63	0.9	34.33	106.5	3.1	0.5	5.1	321	246	0.7	14	21	226	1	58	110	1	1	6.1	0	0	140	82	151	1	1	0	6176.426605	1	58	1	0	0	166
33856	2	21	0.63	20.42	77.4	2.1	0.7	3	247	50	0.7	18	21	158	0	55	85	0	0	5.4	0	0	92	68	98	3	3	1	32480.779087	1	49	1	0	0	162
33860	2	42	5	25.08	90.7	2.5	0.3	5.9	284	303	0.7	16	17	197	0	44	105	0	0	5.6	0	0	100	56	108	1	3	0	18021.004471	2	57	1	0	0	174
33861	1	81	2.03	34.75	120.3	1.7	0.7	4.9	204	80	1.1	29	21	191	1	44	120	1	0	6.2	0	0	144	82	118	2	2	0	23130.872141	1	45	1	1	0	171
33864	2	61	5	26.29	90.1	1.9	0.7	4.5	306	28	0.9	23	19	140	1	91	39	0	0	5.6	0	0	114	66	102	2	3	3	63428.420261	2	44	1	0	0	175
33866	2	46	5	37.4	105.2	2.6	0.5	3.1	650	82	0.7	15	22	131	0	55	90	0	0	5.4	0	0	116	80	86	3	3	3	26972.71661	2	51	1	0	0	171
33871	2	62	0.59	31.75	99.3	1.8	0.4	3.3	266	80	1.9	14	21	217	0	58	149	1	0	5.9	0	0	218	104	104	3	1	1	10214.185604	2	45	1	1	0	50
33876	1	49	5	25.66	95.6	1.8	0.4	4.7	239	131	0.7	17	16	206	2	49	120	1	0	5	0	0	142	68	96	2	2	3	75819.10628	1	44	1	0	0	178
33877	2	30	4.39	42.29	118.6	3.2	0.5	8.1	430	199	0.5	18	17	254	2	74	130	0	0	5.1	0	0	106	60	87	2	3	1	8493.48301	1	45	1	0	0	163
33879	2	29	0.75	30.19	100.3	3.1	0.4	5.3	333	141	0.7	11	17	218	2	75	124	1	0	4.8	0	0	114	60	77	2	2	1	64079.884794	1	46	1	0	0	170
33880	2	29	1.3	24.15	83.6	2	0.5	3.1	196	52	0.7	15	19	174	2	46	117	0	0	4.9	0	0	116	84	95	2	3	1	53893.316251	2	44	1	0	0	175
33885	2	40	5	24.16	78.2	2.2	0.4	3.3	334	95	0.7	18	20	242	0	87	123	0	0	4.6	0	0	128	80	95	2	3	3	124921.74455	1	57	1	0	0	165
33892	2	70	5	19.23	67.9	2.5	0.7	2.8	315	103	0.8	42	54	233	1	52	159	0	0	5.4	0	0	114	66	106	2	2	1	51723.504974	1	55	1	1	0	131
33894	2	63	1.46	34.35	99.8	1.9	0.6	2.3	278	80	0.9	20	19	206	1	61	129	1	1	5.8	0	0	152	92	105	2	3	1	48488.825916	1	49	1	0	0	162
33895	2	64	3.9	30.22	103.2	2.3	0.3	7.1	263	126	0.7	29	30	209	0	54	126	1	0	6	0	0	160	78	117	3	3	0	17424.9252	1	50	1	0	0	158
33899	2	30	0.64	40.61	128.8	2.7	0.4	5.8	492	89	1.1	44	37	170	0	50	127	0	0	4.9	0	0	98	68	83	2	3	1	60034.610108	2	48	1	0	0	176
33904	2	57	1.66	40.04	116.5	2.3	0.6	4.2	232	424	0.8	21	22	233	0	46	132	1	0	5.6	0	0	144	70	108	2	1	0	45687.930248	2	49	1	1	0	103
33907	2	26	0.9	21.2	77.8	1.8	0.6	5.9	244	69	0.6	25	23	196	0	42	129	0	0	5.1	0	0	102	58	87	1	3	0	17518.852213	2	49	1	0	0	169
33908	1	21	2.07	23.4	99.2	1.7	0.8	7.2	315	86	0.9	23	26	189	2	64	103	1	0	5.4	0	0	142	52	94	1	1	1	24205.230114	1	50	1	0	0	158
33910	1	42	2.17	29.19	90.3	2.5	0.5	4	160	42	1.4	37	53	151	0	76	68	0	0	5.1	0	0	116	64	101	3	3	0	21367.26979	1	51	1	0	0	163
33913	2	54	4.8	26.92	92.8	2.6	0.7	3.8	252	103	1.3	28	25	172	1	54	44	0	0	6	0	0	130	44	115	3	1	0	19341.870562	2	45	1	0	0	159
33915	1	85	3.79	30.42	118	1.6	0.9	4.1	207	133	1.3	24	27	190	1	56	98	1	0	5.4	1	0	154	94	99	2	3	3	22903.920213	2	49	1	1	0	149
33916	2	69	1.89	31	107	1.8	0.6	6	351	114	0.9	15	17	172	0	60	124	1	0	5.8	0	0	134	74	123	2	2	1	40200.556018	2	46	1	0	0	178
33917	1	51	4.1	24.87	93.8	1.6	0.5	2.9	279	230	0.9	17	18	244	0	47	135	1	0	5.5	0	0	166	98	105	1	1	2	20187.724501	1	54	1	0	0	165
33918	2	31	1.33	25.63	85	1.7	0.5	4	303	39	0.7	18	23	185	0	72	105	0	0	5.2	0	0	102	76	86	1	3	1	25750.005864	2	57	1	0	0	174
33921	2	83	3.56	27.22	99.7	2.1	0.8	3.3	270	398	0.7	19	22	199	0	41	99	1	0	5.7	0	0	184	52	113	2	1	1	30336.436726	2	44	1	1	0	106
33922	2	83	2.39	23.11	94	1.3	0.4	6.1	376	184	0.8	15	21	140	1	46	62	1	1	6.3	0	0	150	68	130	2	2	0	38208.000638	2	54	1	1	0	59
33924	2	24	0.75	22.8	84.1	2.3	0.6	5.3	291	54	0.7	23	22	156	0	52	94	0	0	5.1	0	0	110	56	88	4	1	0	62191.704536	1	45	1	0	0	163
33925	2	71	3.57	19.93	77.7	3.4	0.6	5.6	430	171	0.7	14	18	217	0	72	110	0	0	5.6	0	0	124	20	93	2	3	0	46498.209595	2	56	1	1	0	141
33928	1	67	3.01	42.19	137	1.4	0.4	3.1	198	101	0.7	21	17	173	0	48	104	0	0	5.5	0	0	104	48	120	1	2	1	7638.37289	2	54	1	0	0	161
33929	1	54	5	26.67	92	2	0.5	3.9	226	185	1.1	40	31	214	1	41	139	0	0	5.3	0	0	104	62	105	2	3	1	89421.900602	1	54	1	0	0	165
33930	1	74	1.89	31.53	116.3	2	0.9	4.3	263	459	1.6	28	31	241	1	40	101	1	1	6.7	0	0	144	98	163	2	2	3	17417.974904	2	46	1	1	0	87
33931	2	35	1.24	20.66	72.9	1.3	0.5	3.7	193	93	0.9	11	19	206	0	73	119	0	0	5.1	0	0	100	56	86	2	3	0	66137.27894	1	46	1	0	0	170
33932	1	28	4.39	19.18	77.5	1.6	0.9	7.6	271	98	1	14	18	126	1	53	51	0	0	4.9	0	0	120	74	83	2	3	1	72060.390722	1	51	1	0	0	159
33934	1	57	4.68	39.72	133.4	2.1	0.9	5	230	209	0.9	44	30	208	0	45	119	0	0	5.7	0	0	126	80	114	2	3	1	104617.114356	1	49	1	0	0	163
33935	1	25	1.99	29.76	107.4	2.8	0.7	4.7	322	490	1.2	20	21	206	0	36	81	1	0	4.4	0	0	126	72	97	2	3	0	92964.539844	1	54	1	0	0	165
33938	2	67	1.56	28.54	94.5	2.4	0.5	3.4	238	61	1.1	36	32	171	0	48	101	1	0	5.9	0	0	114	62	99	3	3	0	18844.176921	1	49	1	0	0	162
33941	2	81	1.56	25.04	96	1.8	0.5	5.6	352	412	1	16	17	334	1	41	198	1	1	6.8	0	0	134	56	158	1	2	1	9378.487953	2	58	1	1	1	58
33945	1	65	5	30.67	107	1.4	0.6	3.7	375	179	1	27	20	144	2	40	69	1	0	6.1	1	0	130	80	120	2	1	1	63744.810713	2	50	1	0	0	157
33947	1	64	4.35	28.44	105.4	2.4	1.1	5.8	508	180	1.1	15	21	234	1	34	143	1	0	6.1	0	0	144	88	113	2	3	1	69377.939206	1	50	1	1	0	150
33949	1	54	5	29.76	103	2.2	0.6	4.7	283	294	1.1	22	15	217	0	45	135	0	0	5.3	0	0	122	78	90	2	3	0	90856.758362	2	46	1	0	0	178
33950	2	83	1.33	27.78	100.5	1	0.8	6.5	164	211	1.3	32	28	152	0	42	92	0	1	6.6	0	0	120	66	129	2	1	0	36749.561374	2	46	1	1	0	20
33952	1	21	1.68	26.57	84.5	2.5	1.3	5.1	443	65	1.1	57	31	195	0	58	129	1	0	5.2	0	0	126	104	101	1	1	1	29194.86546	2	55	1	0	0	169
33954	2	30	4.05	34.8	116.1	1.3	0.5	8.2	231	157	0.6	39	29	201	0	72	94	0	0	4.5	0	0	114	48	89	2	3	1	91859.288407	1	45	1	0	0	163
33955	2	41	0.83	34.2	103.7	3.6	0.7	2.8	304	105	0.7	28	26	137	2	44	88	1	0	5.3	0	0	116	70	100	2	3	1	47179.048067	1	46	1	1	0	50
33959	2	81	0.99	25.7	95.8	1.3	0.9	6.3	373	140	1.6	35	30	123	0	57	26	1	0	6	0	1	156	60	99	2	1	0	35259.981791	1	47	1	1	0	101
33960	2	59	3.85	50.22	124.6	3.6	0.6	2.2	353	123	0.8	19	21	240	0	60	157	1	0	6	0	0	134	66	83	3	1	0	16525.236727	2	45	1	0	0	160
33961	1	78	1.25	28.29	102.5	14.4	0.8	3.7	194	137	1.4	20	29	251	1	43	133	1	0	6	0	0	160	74	99	2	3	0	45471.113723	1	54	1	1	0	86
33963	2	21	3.2	19.12	78	3.2	0.7	5.4	262	111	0.8	19	20	209	0	69	96	0	0	4.8	0	0	108	70	82	2	3	1	71649.636379	1	47	1	0	0	179
33965	1	50	1.99	23.47	84	2.6	0.6	3.8	384	93	1.2	16	19	226	2	44	163	0	0	5.9	0	0	120	58	99	3	3	1	29474.91701	1	50	1	0	0	158
33966	2	20	4	37.1	116.8	1.1	0.5	5.8	220	138	0.7	13	19	179	0	75	79	0	0	5.6	0	0	122	30	111	3	3	0	19246.044034	2	45	1	0	0	159
33967	1	24	5	24.01	83.8	1.7	0.5	2.3	209	124	0.9	28	27	195	0	55	122	0	0	5.2	0	0	126	56	94	2	3	1	94703.814294	1	53	1	0	0	159
33971	2	64	0.23	34.77	103.5	1.5	0.4	3.1	221	102	0.8	22	22	196	2	51	129	1	0	5.2	1	0	154	74	120	2	2	1	74815.098445	2	46	1	0	0	178
33972	1	65	3.9	21.26	86	3	0.5	6.9	248	96	0.7	20	20	228	2	67	150	0	1	7.6	0	0	136	72	181	3	3	3	11522.28255	1	50	1	0	0	157
33974	2	25	4.52	23.01	92.2	1.3	0.7	6.2	178	209	0.6	18	25	289	1	75	148	0	0	4.6	0	0	130	70	81	2	3	1	6223.909076	2	49	1	0	0	169
33978	2	48	4.56	24.24	86.5	2	0.8	7	315	250	0.9	46	28	243	0	60	169	0	0	5.3	0	0	124	76	93	2	3	1	92950.247214	1	45	1	0	0	163
33979	1	83	0.63	20.67	81.5	1.1	0.5	3.8	171	117	1.1	13	17	235	1	53	159	1	0	5.6	0	0	190	62	100	3	1	0	10546.303397	1	48	1	1	0	4
33981	2	20	0.1	35.8	97.7	1.7	0.2	3.9	482	65	1	27	26	162	0	44	111	0	0	4.8	0	0	108	54	96	3	3	0	6963.681004	1	49	1	0	0	157
33982	2	85	2.24	26.72	90.4	2.7	1	2.7	305	144	1.6	19	30	201	0	61	127	1	0	5.1	0	0	196	86	114	2	2	1	29976.882567	2	52	1	1	0	94
33983	2	30	5	22.16	86	1.5	0.6	5.8	226	73	0.5	17	20	160	1	98	45	0	0	4.6	0	0	98	50	77	2	3	1	8527.674011	1	55	1	0	0	172
33984	2	63	2.54	38.87	97.4	2.1	0.6	3.1	294	221	0.7	18	16	265	1	61	165	0	0	5.4	1	1	116	74	91	1	3	1	7834.999748	1	58	1	0	0	166
33988	2	23	2.45	29.4	97.9	2.1	0.6	5.5	167	160	0.4	12	18	308	0	77	183	0	0	4.4	0	0	112	68	82	2	1	0	6503.230513	2	48	1	0	0	178
33990	1	82	2.13	28.84	114.4	1.9	0.4	3.8	241	89	1.1	14	16	162	1	41	102	1	0	4.7	1	0	136	62	96	2	3	1	21840.52472	1	48	1	1	0	38
33992	1	20	4.75	25.17	86.3	3.3	0.9	6.1	270	134	1.1	38	28	204	2	52	121	0	0	4.8	0	0	118	50	104	2	3	2	67555.687553	2	46	1	0	0	178
33998	2	46	0.81	34.52	125.4	0.7	0.5	9.2	440	170	3.7	37	28	205	0	63	110	1	1	5.5	0	1	124	64	125	2	3	0	43172.661036	1	47	1	1	1	22
34000	2	23	0.62	30.69	101.2	2.3	0.7	5.7	252	79	0.6	39	37	139	0	32	85	1	0	5.7	0	0	120	64	89	1	1	1	20983.991096	1	50	1	0	0	157
34002	1	21	1.89	19.66	72	1.6	0.4	2.7	305	45	1.1	17	21	167	0	56	90	0	0	5.8	0	0	126	58	93	3	2	2	23607.139693	2	51	1	0	0	171
34004	1	46	2.05	42.31	133.6	2	0.6	4.9	242	93	0.9	46	28	210	0	40	145	1	0	5.6	0	0	136	102	105	2	2	3	88900.988555	1	45	1	0	0	163
34006	1	81	2.65	29.92	113.2	2.6	0.8	4.4	381	281	1.2	18	23	185	1	30	96	1	0	5.3	1	0	124	70	107	2	3	1	23409.369123	1	47	1	1	0	57
34012	2	82	1.27	33.32	102.5	1.6	0.5	1.8	260	80	0.8	17	29	218	0	74	134	1	0	5.4	0	0	154	60	97	2	1	0	42486.210168	2	53	1	0	0	166
34015	2	76	2.34	26.4	90.4	1.5	0.4	4.9	207	134	0.5	31	24	156	1	48	70	0	0	6.1	0	0	126	46	104	2	2	1	48804.797898	1	48	1	1	0	43
34016	2	85	3.82	26.02	101	3	0.7	6.8	180	122	1.2	12	21	176	0	54	95	1	0	4.3	0	0	114	0	89	3	1	0	26116.921295	1	52	1	1	0	67
34017	2	30	5	28.89	89	2	0.6	2.8	247	70	0.7	23	41	194	0	64	116	1	0	5	0	0	120	72	97	2	3	1	111510.441898	2	47	1	0	0	171
34020	1	25	1.33	23.73	80.1	1.7	0.4	2.8	262	58	1.1	16	21	160	2	72	82	0	0	5.1	0	0	102	56	98	1	1	1	18207.854986	2	52	1	0	0	167
34021	2	23	2.56	28.53	101.7	2.6	0.7	7.3	4	129	0.7	13	16	295	0	70	191	0	0	4.8	0	0	112	62	82	2	2	1	7892.106998	2	53	1	0	0	166
34023	1	24	1.68	33.54	106.7	2.6	0.7	4.9	262	57	0.7	66	45	129	2	49	69	0	0	5.6	0	0	124	84	103	1	2	1	29194.86546	2	55	1	0	0	168
34029	2	50	1.07	34.31	101.3	2.3	0.6	5.2	281	210	5.1	57	48	184	0	42	97	1	0	5.3	0	0	176	78	105	1	1	0	20669.511868	2	53	1	0	0	166
34037	1	20	1.95	17.43	70.6	2	0.4	2.8	242	51	0.9	16	22	196	0	75	107	0	0	4.8	0	0	124	72	89	2	3	0	103406.563529	1	45	1	0	0	163
34040	2	84	2.2	27.21	99.6	1.8	0.5	2.1	218	131	1.6	9	22	214	0	50	134	1	0	6.1	0	1	216	50	110	2	3	0	32708.945045	2	44	1	1	1	22
34041	2	22	0.77	26.53	96	1.9	0.6	4.7	349	82	0.8	47	30	137	0	36	52	0	0	4.6	0	0	122	60	97	1	2	0	16557.148018	1	55	1	0	0	174
34043	2	20	0.76	29.12	92	2.6	0.5	6.5	374	99	0.9	19	25	270	0	52	180	0	0	5.7	0	0	102	60	105	1	3	1	16393.308415	2	49	1	0	0	172
34046	1	48	2	25.48	96.8	1.1	0.7	6.4	241	84	0.9	28	34	209	1	59	125	0	0	5.1	0	0	98	70	109	2	2	1	97483.134347	2	46	1	0	0	178
34047	1	57	5	33.08	112	1.6	0.4	4.5	297	127	0.9	27	23	307	1	67	197	1	0	4.9	0	0	152	94	122	2	3	3	104617.114356	1	49	1	0	0	162
34050	2	74	1.01	29.72	103.5	1.3	0.5	4.9	235	92	0.9	23	29	178	0	62	89	1	0	5.7	1	0	164	60	108	2	1	1	39230.248503	2	44	1	0	0	174
34051	1	36	1.39	30.02	104.1	2	0.6	3.8	318	69	1.1	22	19	200	0	45	133	1	0	5	0	0	116	78	95	2	3	1	39090.594971	2	50	1	0	0	157
34052	1	22	2.94	29.76	101.4	3.2	0.6	5.3	408	106	0.9	78	37	194	2	64	113	0	0	5.3	0	0	104	58	92	2	2	1	100075.504502	1	46	1	0	0	170
34058	1	71	1.51	25.13	95.4	1.7	0.6	4.1	260	280	1.6	17	24	146	1	42	71	1	0	5.4	0	0	128	72	91	2	2	1	43600.326104	2	50	1	0	0	157
34060	2	70	0.79	36.23	123.3	0.8	0.5	2.9	110	62	0.9	22	45	108	1	54	40	1	0	4.4	0	0	148	76	113	1	3	3	11328.029285	1	54	1	1	0	119
34062	2	67	3.9	43.3	130.2	1.4	0.4	2.5	253	168	1.4	20	23	196	0	45	141	1	0	5.7	0	0	94	66	115	2	3	0	73185.401281	1	55	1	0	0	173
34064	2	81	4.02	20.85	81.4	1.1	0.6	3.5	364	49	0.6	19	19	238	1	83	102	1	0	5.2	0	0	156	86	96	2	3	3	32708.945045	2	44	1	1	0	145
34068	1	20	1.53	31.67	101.1	1.9	0.5	3.4	264	57	1	34	25	163	2	50	121	0	0	5.1	0	0	110	56	92	3	2	1	26195.123374	2	54	1	0	0	160
34069	2	62	5	29.31	93.4	2.3	0.6	5	248	100	0.9	23	23	221	1	73	108	1	0	5.1	0	0	130	78	83	2	3	1	66054.441788	2	50	1	0	0	157
34070	1	35	2.69	27.53	93.6	2	0.7	4.5	262	168	1	20	19	179	1	36	108	0	0	5.3	0	0	112	80	100	2	2	1	85817.403464	2	56	1	0	0	172
34073	2	39	5	21.6	69.2	2.6	0.4	3.7	340	123	0.7	18	27	270	0	75	161	1	0	5.2	0	0	120	62	92	1	3	1	25293.551215	2	54	1	0	0	161
34074	1	41	2.21	38.72	123	2.3	0.6	5.8	287	235	0.9	106	49	211	0	28	126	1	0	5.1	0	0	154	96	122	4	3	1	71727.561539	1	58	1	0	0	166
34078	1	37	0.94	19.31	75.7	4	0.5	5.5	276	121	1	11	18	240	2	40	189	1	0	5.1	0	0	114	64	106	2	3	1	40161.634689	2	54	1	0	0	158
34079	1	70	5	24.67	94	1.6	0.4	3	193	109	1	23	25	148	0	44	83	1	0	5.2	0	0	130	42	100	1	1	1	6113.545972	1	58	1	0	0	166
34080	1	44	1.07	24.96	102	1.7	0.4	4	225	143	1	43	29	256	0	39	188	1	0	5.1	0	0	126	66	99	2	3	0	93752.310308	2	48	1	0	0	176
34083	2	54	2.17	37	103.2	1.3	0.4	3.3	321	605	0.6	38	25	225	0	27	140	0	0	5.4	0	0	124	72	103	1	1	1	14857.212448	1	58	1	0	0	166
34084	1	65	4.18	38.36	122.4	2.8	0.5	2.9	169	77	3.3	17	18	136	0	78	45	1	1	5.9	0	1	124	62	100	3	2	2	9951.712988	1	45	1	1	0	81
34086	1	64	3.18	33.4	122.7	1.8	0.7	5.3	162	118	1.1	24	27	145	2	42	81	1	1	4.5	0	0	128	50	133	2	1	1	74086.815952	2	47	1	0	0	171
34087	1	81	1.37	26.2	95.5	1.5	0.8	6.3	259	184	1.2	19	25	142	1	44	64	1	0	5.7	1	1	142	56	95	2	2	1	9164.647035	1	44	1	1	0	144
34088	2	36	2.43	28.99	98.1	3.3	0.6	7	352	188	0.7	13	19	220	2	67	103	1	0	5.7	0	0	128	98	99	4	3	1	88456.931025	1	54	1	0	0	177
34090	1	65	1.88	34.92	128.8	2.4	0.4	2.4	246	129	0.8	29	21	154	2	65	70	1	0	5.7	0	0	146	68	95	2	1	3	34588.891988	1	53	1	1	1	85
34091	1	69	5	24.15	90.3	2.3	0.6	2.8	273	95	1.1	25	25	194	1	58	107	1	0	5.7	1	0	140	68	110	4	3	3	84751.904438	1	57	1	0	0	165
34092	1	55	2.27	28.08	106.2	1.7	0.5	6	272	135	0.9	24	21	282	1	62	181	1	0	5.2	0	0	158	86	104	2	3	3	91877.541024	2	46	1	0	0	178
34093	2	22	0.93	19.27	82.4	2.4	0.6	3.5	237	66	0.7	10	14	139	1	55	76	0	0	4.4	0	0	104	78	73	2	1	0	51906.827467	1	48	1	0	0	160
34096	1	82	5	27.79	102.2	3.9	0.6	4.1	210	102	1	17	21	211	1	47	154	0	0	5.4	0	1	132	76	97	2	1	0	32216.726499	2	55	1	1	0	129
34101	2	26	3.73	27.22	102.3	2	1.2	16.3	346	310	0.7	13	17	258	0	69	191	1	0	4.7	0	0	122	88	145	2	3	1	10369.844015	1	57	1	0	0	164
34107	2	62	3.09	23.62	99	1.8	0.6	4	255	200	0.7	17	20	302	0	60	183	0	0	5.3	0	0	104	68	104	2	3	3	37429.0479	2	50	1	0	0	157
34108	1	25	0.9	36.62	123.2	4.3	0.6	3.4	275	190	1	43	28	243	0	36	158	0	0	5.3	0	0	112	78	99	2	2	1	50044.070392	2	44	1	0	0	174
34109	1	47	5	24.61	94.5	1.6	0.3	3.4	257	187	1.1	17	17	179	0	34	91	0	0	5.1	0	0	110	60	89	2	3	0	95943.629369	1	54	1	0	0	165
34111	1	44	3.42	27.53	100.4	1.7	0.5	4.8	351	473	0.8	32	39	268	2	52	111	0	0	5.2	0	0	116	48	90	2	2	3	94827.550231	1	47	1	0	0	179
34114	1	69	2.51	24.51	82.7	1.5	0.4	1.2	180	119	1.2	16	19	197	2	40	140	0	0	4.2	0	0	134	80	87	3	2	0	9951.712988	1	45	1	1	1	155
34118	1	39	3.42	32.28	111.7	2.2	0.2	1.8	315	465	0.9	42	32	328	0	50	138	1	0	5.8	0	0	144	84	110	3	3	1	27566.325763	1	53	1	0	0	158
34120	1	35	1.57	40.45	130.6	2	0.4	4.1	254	199	1	44	30	158	0	59	59	1	1	5.7	0	0	130	74	106	4	3	1	85817.403464	1	46	1	0	0	169
34122	1	73	2.45	30.39	112.6	1.7	0.5	3.2	282	189	1.5	26	37	184	1	37	94	1	1	7	1	0	142	58	163	2	2	0	43970.287751	2	46	1	1	0	37
34123	1	43	5	25.76	100.8	2.1	0.5	4.3	223	100	1.3	16	27	166	0	35	76	0	0	5.4	0	0	108	64	98	2	3	3	74515.460427	2	52	1	0	0	167
34127	1	85	5	27.07	104.6	2.6	0.7	4.5	66	81	0.8	11	22	199	1	48	127	1	0	5.4	0	0	144	80	96	2	3	1	28167.022829	1	56	1	1	0	5
34128	1	51	4.75	30.98	109.5	2.5	0.8	8.3	357	188	0.9	32	20	187	0	40	111	0	0	5.2	0	0	118	70	102	2	2	1	65198.374835	2	46	1	0	0	178
34129	2	33	0.8	26.67	106.7	1.2	0.4	11.1	251	205	0.6	17	16	201	0	89	56	0	0	4.9	0	0	100	54	82	1	1	1	1770.427152	2	58	1	0	0	176
34130	2	38	0.65	25.25	84.6	1.7	0.3	6.3	298	89	0.7	14	19	173	0	50	113	0	0	4.6	0	0	100	56	98	4	1	0	59690.111407	2	45	1	0	0	158
34131	2	27	0.25	31.6	93.3	2.3	0.7	6.4	365	141	0.6	41	20	148	0	35	86	0	0	5.4	0	0	96	46	96	1	1	0	20811.47451	1	53	1	0	0	159
34132	2	27	1.07	32.7	90	2.9	0.5	2.9	276	46	0.8	20	18	246	0	78	157	0	0	4.9	0	0	108	64	91	1	3	0	22237.017339	2	55	1	0	0	169
34133	1	61	2.04	27.96	92.2	2.3	0.3	1.2	235	88	1.1	27	26	244	1	48	179	0	0	6	0	0	106	74	96	3	2	0	12301.124016	2	53	1	0	0	166
34135	1	77	2.88	29.07	99.8	2.2	0.5	3.9	255	72	1.1	17	24	232	1	74	108	1	0	5.5	0	0	130	90	101	2	1	1	33203.862374	1	44	1	1	0	146
34136	1	29	3.21	43.19	148.4	2.4	0.6	5.6	228	239	0.8	42	28	156	0	37	74	0	0	5.1	0	0	126	84	97	2	3	1	85912.425338	1	55	1	0	0	175
34138	2	78	1.92	18.62	67	1.8	0.5	3.7	221	67	0.7	19	27	171	1	88	124	1	0	5.2	0	0	146	70	89	2	3	1	43935.467252	1	44	1	1	0	79
34141	1	26	5	23.02	84.3	1.9	0.3	2.3	265	110	0.9	23	20	225	2	50	141	0	0	5.1	0	0	100	70	86	2	3	2	86199.403244	1	55	1	0	0	172
34144	1	46	5	25.99	90.2	2	0.6	3.5	223	86	1.2	30	33	232	0	63	139	0	0	5	0	0	112	58	87	2	3	3	74515.460427	2	52	1	0	0	167
34145	1	54	3.06	29.14	107	1.6	0.4	2.6	282	65	1	33	26	243	0	86	146	1	0	5.8	0	0	138	78	103	2	2	2	82142.506664	2	44	1	0	0	175
34148	2	69	4.17	39.17	116.3	3.9	0.4	5.3	331	74	0.9	17	21	200	0	77	92	1	1	7.3	0	0	164	82	105	2	2	2	79580.251949	2	47	1	0	0	172
34150	1	64	3.73	31.33	99.6	2.1	0.6	5.3	233	205	0.8	100	61	248	2	39	151	1	0	5.7	0	0	148	68	99	4	2	1	52856.910333	2	52	1	0	0	167
34152	2	50	3.76	24.64	85.9	1.9	0.6	2.5	286	185	0.6	28	26	203	2	56	66	0	0	5.1	0	0	80	70	88	2	1	0	116640.874012	1	49	1	0	0	162
34155	2	38	5	27.2	89.9	1.9	0.4	6.8	224	148	0.9	15	21	162	0	62	62	0	0	4.7	0	0	100	62	79	2	3	3	89754.509855	2	44	1	0	0	175
34161	2	31	0.78	26	96	1.2	0.3	5.6	283	205	0.5	14	16	159	0	54	50	0	0	5.3	0	0	106	58	82	1	1	0	3805.968362	2	58	1	0	0	177
34162	2	30	0.58	31.13	111	1.6	0.3	4.8	234	144	0.4	21	24	227	0	52	76	0	0	4.6	0	0	112	62	99	1	1	1	2918.94714	2	49	1	0	0	169
34163	1	21	2.87	40.73	123.8	1.6	0.3	5.6	411	143	1.1	30	24	141	0	40	82	0	0	5.2	0	0	122	74	120	3	3	0	32873.295211	1	49	1	0	0	162
34165	2	52	3.25	34.95	113.9	3.1	0.5	3.5	347	72	0.8	23	25	210	2	59	124	1	0	5	0	0	132	80	96	2	2	2	47786.969771	2	50	1	0	0	157
34167	2	81	0.86	29.01	93	1.8	1	7	371	138	1	25	31	228	1	73	78	1	1	6.8	0	0	124	64	161	2	1	0	34369.094838	2	49	1	1	0	99
34168	1	26	1.96	34.12	117.1	1.6	0.4	2.5	316	74	1.2	29	24	236	0	42	111	1	0	5.6	0	0	128	80	97	3	3	0	23456.710746	2	51	1	0	0	171
34169	2	26	2.49	18.87	68	1.6	0.7	4.2	271	70	0.7	17	20	193	0	59	121	0	0	5.2	0	0	106	50	86	1	3	1	16978.752588	1	48	1	0	0	160
34173	1	78	1.29	20.58	91.3	2.2	0.7	5.4	316	50	1	14	21	165	1	69	84	1	0	5.4	0	0	142	66	108	2	2	1	59471.326929	2	48	1	1	0	67
34176	2	45	1.66	23.01	78.5	2.3	0.4	3.9	450	42	0.7	27	26	222	1	71	140	0	0	5	0	0	108	66	89	1	1	1	16010.039886	2	57	1	0	0	174
34180	2	46	2.05	35.21	112	3.2	0.5	4.4	390	146	0.5	15	15	292	1	61	178	1	1	9.3	0	0	134	82	161	3	1	0	22980.353789	2	51	1	0	0	171
34183	2	44	1.17	27.23	95	2.5	0.5	2.5	300	98	0.9	37	32	177	0	56	126	1	0	4.3	0	0	124	72	108	3	2	0	30436.239549	1	47	1	0	0	179
34184	1	60	0.63	39.64	132.3	2.3	0.5	2.2	213	162	1	19	19	169	2	41	96	1	0	5.3	0	0	112	82	124	3	1	0	8960.298728	1	48	1	0	0	159
34186	2	60	4.22	37.72	121.7	2.9	0.7	6.5	305	189	0.8	18	19	213	1	52	123	1	0	5.6	0	0	142	62	101	2	2	0	80906.354582	2	48	1	0	0	176
34202	2	64	2.73	31.56	115.4	1.5	0.5	5.7	330	91	0.9	12	18	172	0	76	103	1	0	5.7	0	0	180	76	87	2	3	0	84874.922362	1	50	1	1	0	18
34203	1	52	2.26	42.44	130.7	2	0.6	3.9	256	164	1	46	29	172	0	55	73	1	0	5.5	0	0	128	70	117	2	3	1	83134.755382	1	45	1	0	0	163
34205	1	47	3.73	22.98	86.6	2.4	0.9	4.7	351	141	1	39	34	199	1	70	96	0	0	5.5	0	0	138	50	81	1	2	2	15700.552583	1	51	1	0	0	164
34206	2	32	1.81	30.16	92.5	2.5	0.4	4.9	439	91	0.9	12	18	207	0	58	128	0	0	5.2	0	0	112	68	94	3	3	1	35474.770807	2	53	1	0	0	167
34207	1	46	2.33	29.76	102.5	1.2	0.3	4.6	287	169	1.3	24	28	196	2	59	136	0	0	5.6	0	0	112	66	100	3	3	3	27154.377632	1	47	1	0	0	179
34208	1	38	2.43	23.84	88.1	2	0.6	2.6	234	197	1	23	23	227	0	47	128	0	0	5.4	0	0	116	80	102	1	1	1	36385.447073	1	57	1	0	0	174
34209	2	58	4.92	37.83	110.5	2.3	0.5	4.6	262	144	1.1	18	27	236	0	50	161	1	0	5.7	0	0	142	70	106	2	2	1	112518.287004	2	47	1	0	0	171
34212	2	50	3.62	20.13	80.2	2.4	0.4	3.1	292	38	0.7	10	16	213	2	88	91	0	0	5.2	0	0	106	66	103	3	1	0	28073.511692	1	52	1	0	0	179
34213	1	78	5	28.52	114.6	1.6	1.1	7.7	215	98	1.2	19	25	185	1	47	98	1	0	5.8	0	0	130	76	99	2	3	2	34913.663727	2	52	1	0	0	167
34214	1	33	3.51	29.19	94.8	2	0.3	3.2	185	84	1.1	21	26	214	0	63	124	0	0	5.6	0	0	122	66	102	1	3	1	22106.325373	1	44	1	0	0	177
34219	2	26	1.95	40.33	112.4	2.6	0.7	8	366	148	0.7	18	18	188	0	36	115	0	0	5.3	0	0	118	76	88	4	3	1	30441.92925	1	47	1	0	0	179
34220	1	50	2.57	29.17	97.7	1.3	0.3	1.8	378	219	1.4	29	25	321	0	55	230	1	1	7.7	0	0	130	90	157	3	2	1	32455.948059	1	49	1	0	0	162
34223	1	60	0.81	21.81	81.1	1.6	0.5	5.2	253	80	0.8	62	38	212	2	59	136	0	0	5.6	0	0	128	64	90	1	1	1	3016.593159	2	49	1	1	0	110
34226	2	24	5	17.56	69.7	1.1	0.3	2.8	266	74	0.8	16	18	209	1	64	132	0	0	5.2	0	0	102	76	91	2	3	2	71411.098038	1	47	1	0	0	178
34227	2	27	5	32.08	105.5	2.5	0.6	8.8	447	173	0.5	15	21	183	1	74	77	0	0	5.1	0	0	112	0	91	1	2	1	1988.115717	2	58	1	0	0	177
34228	2	53	0.48	21.39	74.5	1.5	0.6	3.8	209	79	1	25	32	279	0	83	161	0	0	5.3	0	0	94	64	95	2	3	1	90565.722169	2	44	1	0	0	173
34231	1	44	2.06	22.62	75.5	1.3	0.3	1.6	247	99	0.9	17	27	171	0	44	111	0	0	5.5	0	0	114	68	80	3	3	0	30098.849459	1	56	1	0	0	176
34233	1	81	2.96	23.46	90.2	1.1	0.5	4.9	205	97	1.3	31	35	119	0	41	138	1	0	5.2	1	1	138	58	105	2	1	0	32216.726499	2	55	1	0	0	169
34234	1	65	0.66	26.72	106.6	2.1	0.6	4.4	259	675	1	21	23	233	0	33	124	1	0	5.4	0	0	114	76	99	1	1	1	3216.7606	2	58	1	0	0	176
34235	2	43	1.06	52.85	124.7	1.7	0.5	12.9	416	148	0.7	29	20	171	0	49	109	0	0	6.2	0	0	118	72	107	2	3	1	31954.467437	2	56	1	0	0	163
34236	2	23	0.65	25.04	88.4	2	0.3	5.8	214	277	0.5	15	16	224	0	52	123	0	0	4.5	0	0	94	50	85	1	1	0	1813.606964	1	56	1	0	0	175
34240	2	33	0.97	34.41	108.5	1.9	0.7	6.9	305	357	0.4	18	15	187	0	67	34	0	0	5.3	0	0	104	46	87	1	1	0	4154.285191	1	57	1	0	0	164
34245	1	51	2.43	27.9	102	1.9	0.4	3.9	305	282	1.1	17	21	223	0	66	145	0	0	5.1	0	0	122	86	86	2	2	1	82857.980402	1	45	1	0	0	163
34248	2	83	1.53	19.68	79.5	1.4	0.6	3.5	382	90	0.9	13	20	219	0	85	116	0	0	5.6	0	0	126	28	96	2	2	0	37513.309717	2	54	1	0	0	161
34249	2	81	2.8	23.59	95.7	1.6	0.3	2.9	170	126	1	14	15	184	1	70	89	1	1	6.9	0	0	136	66	144	2	2	1	30336.436726	2	44	1	1	0	26
34250	1	48	3.57	24.26	90.9	2	0.5	3.6	281	53	0.8	19	23	238	2	63	159	0	0	5.4	0	0	124	72	95	2	3	3	75566.686802	1	44	1	0	0	178
34254	2	51	0.91	46.64	117	1.1	0.3	3.8	266	68	0.8	18	21	173	0	56	114	1	0	5.9	0	0	148	86	87	3	1	0	26939.318703	2	51	1	0	0	171
34256	1	48	2.25	30.78	101.2	2.7	0.6	2.7	316	137	0.9	36	18	196	0	33	133	0	1	7.3	0	0	110	78	174	1	1	1	23668.689927	2	53	1	0	0	166
34266	1	76	0.84	41.3	134.9	2.4	0.6	3.7	240	183	1.2	28	28	131	1	39	51	1	1	7.8	1	1	136	56	107	3	1	0	10546.303397	1	48	1	1	0	42
34268	2	25	0.62	51.02	141.8	2.7	0.7	7.3	279	200	0.6	16	15	231	1	61	135	0	1	5.2	0	0	106	64	104	1	1	0	2829.007346	1	56	1	0	0	175
34269	2	37	0.93	20.35	73.8	2.1	0.4	4.6	280	75	0.7	12	16	174	0	57	97	0	0	5.1	0	0	112	62	102	4	2	1	65629.295945	1	50	1	0	0	160
34270	2	22	2.47	21.18	80.7	1.6	0.5	5.6	309	211	0.6	11	16	235	1	71	179	0	0	4.9	0	0	98	50	83	2	3	1	7434.698025	2	47	1	0	0	171
34273	1	35	5	35.78	112.5	2.3	0.8	3.2	291	299	1	33	23	243	0	40	129	0	0	5.5	0	0	102	68	84	4	3	1	73918.278038	1	55	1	0	0	174
34281	1	83	1.95	21.56	82.7	0.7	0.3	2.4	267	38	1	17	26	173	0	71	89	1	0	5.5	0	0	150	78	86	3	2	1	14666.366839	1	49	1	1	0	52
34283	2	44	4.68	23.51	89	1.8	0.3	5.5	250	110	0.8	27	26	196	2	75	93	1	0	4.7	0	0	144	94	104	2	2	3	109564.780116	1	46	1	0	0	170
34284	1	57	5	31	119.4	2.2	0.6	4.8	283	117	0.9	36	28	192	0	54	110	0	0	5.6	0	0	138	76	107	2	3	3	83134.755382	1	45	1	0	0	163
34288	1	83	1.87	30.66	114.7	1.6	0.4	7	193	159	1.1	27	31	162	1	41	98	1	0	6.1	0	0	172	66	102	2	1	0	28159.447276	1	52	1	1	1	55
34289	1	61	2.71	28.94	98.4	2.6	0.7	5.8	229	134	0.9	25	22	145	1	34	95	0	0	6.1	1	0	136	74	105	2	2	1	47150.157076	2	46	1	1	0	41
34291	1	26	0.6	24.09	81.2	2.4	0.9	8.1	278	64	1	26	26	173	2	55	104	1	0	4.8	0	0	118	90	114	2	1	2	56155.551902	1	46	1	0	0	170
34292	2	49	0.9	22.58	89.2	2.3	0.4	2.6	218	192	0.9	15	18	148	0	42	68	0	0	5.2	0	0	112	72	89	2	3	0	43826.693812	1	54	1	0	0	164
34293	2	75	5	32.28	102.5	2.4	0.5	3.7	313	406	1	20	21	210	0	42	110	1	0	5.5	0	0	126	74	98	2	1	1	58389.637259	1	50	1	0	0	158
34295	1	28	3.73	30.83	95.1	2.3	0.4	3.4	168	287	1.3	53	36	225	0	37	135	0	0	5.1	0	0	108	74	90	3	3	0	32873.295211	1	49	1	0	0	162
34296	1	51	5	26.8	91.3	1.9	0.8	6	333	102	1.1	85	45	189	0	60	146	0	0	5.2	0	0	104	78	109	2	3	3	87671.414127	2	48	1	0	0	176
34300	1	81	1.09	25.49	86.4	1.7	0.4	2.7	182	57	1.4	15	22	151	2	47	98	0	0	5.9	1	1	128	54	95	2	2	0	10874.550114	1	45	1	1	0	12
34302	2	21	5	21.2	73.8	2.5	0.5	4.5	392	116	0.8	18	18	185	2	69	113	0	0	5.1	0	0	118	54	82	2	3	1	56906.458793	1	44	1	0	0	178
34303	1	49	0.83	23.66	92	3.3	0.5	5.9	323	439	1	19	18	208	2	44	141	0	0	5.6	0	0	94	60	115	2	1	3	40298.782683	1	46	1	1	0	54
34305	2	36	0.6	18.65	74.2	1.7	0.4	3.4	261	51	0.7	13	18	157	2	58	82	0	0	5.2	0	0	106	60	81	2	1	1	57458.782957	2	44	1	0	0	177
34306	2	67	2.8	30.48	109.2	2.7	0.5	3.4	347	205	0.7	28	26	209	0	46	132	0	1	6.7	0	0	118	68	153	1	2	0	7829.139207	2	57	1	0	0	173
34307	1	23	5	28.73	88.9	1.9	0.6	6.9	406	68	0.8	16	19	164	2	45	104	0	0	5	0	0	138	68	102	1	1	0	23196.647646	2	57	1	0	0	173
34310	2	40	0.6	43.07	136.2	2.9	0.6	7.6	274	107	0.8	20	17	192	2	39	123	0	1	8.9	0	0	116	74	249	2	1	0	42685.208346	2	44	1	1	0	61
34311	1	48	5	40.68	129.2	2.1	0.5	5.9	218	166	1	16	17	232	2	46	117	1	0	5.9	1	1	124	76	80	3	1	3	21267.446255	2	52	1	1	1	56
34312	2	42	1.07	34.65	105.4	2.5	0.6	4.1	239	202	0.9	22	21	218	0	61	108	0	0	5.5	0	0	120	70	85	2	3	1	98022.536776	2	48	1	0	0	176
34313	1	78	3.21	29.65	106.7	1.4	0.4	5.2	193	152	0.9	25	21	211	1	45	110	1	1	5.8	0	0	128	96	163	2	2	0	39089.606828	1	55	1	1	0	8
34319	1	63	1.79	30.3	132.5	1.5	0.6	1.9	153	64	1.9	18	21	186	0	69	110	1	1	8	0	0	134	86	166	3	1	1	9950.958117	2	49	1	1	0	129
34325	1	34	1.19	50.72	153.7	2.3	0.5	4.4	217	76	1.1	35	29	170	0	62	125	1	0	6.1	0	0	112	76	106	1	1	1	32649.495552	2	53	1	0	0	166
34326	2	44	5	34.24	112.3	1.9	0.4	3.1	262	74	0.7	18	23	179	0	53	91	1	0	5.3	0	0	114	80	86	3	3	1	22309.468411	2	56	1	0	0	171
34327	2	82	0.89	31.86	111.5	1.3	0.4	3.9	315	541	0.6	21	30	346	0	57	253	1	0	5.9	0	0	134	74	104	1	1	0	11262.849594	2	58	1	0	0	177
34329	2	80	0.76	21.66	79.8	2	0.8	5.5	274	129	0.7	8	14	153	1	50	68	0	0	5.7	1	0	132	52	94	2	2	1	37784.197788	2	47	1	1	0	112
34333	1	44	5	26.79	97.7	2.2	0.9	5.1	355	299	1	34	32	216	0	35	138	0	0	4.9	0	0	116	72	98	2	2	1	112247.062272	1	49	1	0	0	162
34335	1	26	2.48	21.94	88.3	2.4	0.4	4.3	297	221	0.9	18	16	192	0	38	135	0	0	5.1	0	0	112	74	108	2	2	1	100075.504502	1	46	1	0	0	170
34336	1	35	5	27.17	89	2.8	0.5	3.7	300	142	1	21	30	308	0	41	134	0	0	5	0	0	114	80	100	3	3	1	20946.463224	2	52	1	0	0	167
34338	1	41	4.11	29.16	103.4	1.3	0.3	2.6	282	102	0.9	37	27	199	0	42	135	0	0	4.9	0	0	104	60	108	4	3	1	20187.724501	1	54	1	0	0	165
34343	2	33	2.35	39.88	104	2.4	0.6	3.1	270	141	0.8	22	15	201	1	46	162	0	0	5.5	0	0	138	84	103	2	3	3	104038.304825	1	46	1	0	0	170
34344	2	50	5	35.39	105	2.8	0.5	7	318	322	0.8	21	22	285	0	55	242	1	0	5.7	0	0	124	78	98	2	3	0	118113.793275	2	53	1	0	0	166
34353	2	64	2.7	30.48	93.1	2.6	0.7	1.9	381	225	0.8	20	25	280	0	49	174	1	0	5.9	0	0	120	80	111	3	2	0	10383.31394	2	45	1	0	0	159
34354	1	34	2.77	25.77	87.5	1.6	0.2	2.1	259	85	1.1	14	18	142	0	47	80	1	0	5.8	0	0	122	66	110	3	3	1	31860.551696	1	49	1	0	0	162
34355	1	33	3.5	26.61	111.2	1.7	0.4	3.3	352	84	0.9	68	29	197	0	43	143	0	0	5.7	0	0	112	58	104	4	2	1	61708.767517	2	52	1	0	0	167
34356	1	48	2.98	32.63	111.4	3.2	0.4	2.9	233	88	1.2	25	23	156	1	50	102	0	0	5.6	0	0	112	68	109	4	2	1	103627.468009	1	46	1	0	0	170
34358	2	27	1.69	32.78	114	2	0.5	8	199	438	0.5	11	15	268	0	53	175	1	0	5.2	0	0	122	66	139	1	2	0	1547.892628	2	56	1	0	0	172
34361	2	85	1.46	31.56	83.7	1.1	0.2	12	173	36	1	17	32	212	1	95	100	0	1	5.6	0	0	134	36	128	2	1	3	25943.690417	1	44	1	1	0	76
34363	1	25	1.76	37.12	108.9	1.9	0.6	6.1	193	377	0.9	54	30	119	0	39	29	0	0	5.2	0	0	124	58	99	1	1	1	27825.714584	1	57	1	0	0	165
34365	1	31	1.86	22.04	80	2.1	0.5	2.7	184	68	1.1	18	17	160	1	51	94	1	0	4.6	0	0	118	56	89	2	3	1	85817.403464	1	46	1	0	0	170
34370	2	25	1.67	22.17	74.5	2.2	0.4	3.5	203	77	0.6	15	15	160	0	60	112	0	0	5	0	0	104	58	97	4	3	1	66904.467043	1	48	1	0	0	160
34371	2	35	4.07	24.4	107.4	1.3	0.7	6	259	297	0.6	21	29	274	0	113	152	0	0	5.1	0	0	94	56	79	2	3	1	7119.108656	2	52	1	0	0	167
34374	2	34	0.23	29.92	94.2	1.5	0.3	2.7	353	234	0.7	16	23	261	0	62	139	0	0	5.6	0	0	110	74	90	4	1	1	68467.583735	1	47	1	0	0	178
34375	2	75	1.43	35.61	112.4	1.4	0.5	3.8	244	113	0.5	18	21	224	0	61	96	1	1	7.1	1	0	162	66	183	1	2	0	11935.335677	2	57	1	1	0	68
34377	2	24	0.01	20.63	73.1	4.4	0.8	8.1	379	216	0.9	22	22	191	2	53	113	0	0	5.3	0	0	132	88	91	2	1	3	72476.136118	1	47	1	0	0	178
34379	2	85	1.17	23.6	94.5	2.2	0.4	2.9	189	59	0.82	20	26	194	0	83	99	1	0	4.7	1	0	120	58	88	2	1	0	38597.237327	1	54	1	1	0	19
34380	2	56	0.1	33.41	118.8	2.9	0.6	4.9	215	393	0.6	34	31	206	0	27	136	0	0	5.9	0	0	114	76	105	1	1	0	18743.165378	1	52	1	0	0	180
34383	2	34	5	26.48	100.1	1.7	0.7	8	239	232	0.6	25	23	287	0	78	143	0	0	5.2	0	0	98	62	76	2	3	1	7219.541435	1	44	1	0	0	178
34387	1	34	2.45	24.13	88.6	1.7	0.5	4.6	216	120	0.9	28	31	172	2	40	91	0	0	5.3	0	0	130	54	100	1	1	1	26411.713462	2	49	1	0	0	169
34391	1	38	4.91	25.28	87	2	0.6	3.7	226	165	1	27	21	141	0	43	81	0	0	4.8	0	0	118	72	100	2	3	3	73867.832073	1	45	1	0	0	163
34393	1	69	4.18	23.03	95.1	2.1	0.7	4.9	211	142	1	31	25	238	2	48	158	0	0	5.9	0	0	134	82	100	2	2	1	60660.067815	2	44	1	0	0	175
34394	1	35	0.81	31.19	100.3	4.7	1.3	5	338	247	1.2	29	24	259	2	36	114	0	0	5.1	0	0	100	48	92	4	1	1	40378.302269	2	48	1	0	0	176
34395	1	41	4.8	26.06	87.4	3.2	0.5	2.9	232	107	1	17	24	156	2	42	75	0	1	8.1	0	0	136	68	181	3	3	1	20031.540036	2	56	1	0	0	172
34396	2	69	2.09	37.78	121.4	1.8	0.5	3.5	268	118	0.8	18	18	243	1	65	142	1	0	5.8	0	0	138	84	94	3	1	1	13145.795909	1	44	1	0	0	177
34398	1	45	3.44	33.16	115	1.4	0.5	5.1	257	314	1.1	20	19	246	0	38	168	0	0	5.4	0	0	112	82	91	2	2	1	108646.599225	1	54	1	0	0	165
34401	1	30	2.41	26.19	88.1	2.1	0.5	5.4	275	53	1	35	28	123	2	51	61	1	0	4.3	0	0	134	76	95	3	3	1	16960.724735	2	45	1	0	0	159
34402	2	28	1.02	35.55	104.1	2.5	0.6	6	289	277	0.6	11	16	265	0	86	117	0	0	5.2	0	0	114	58	101	1	2	0	1389.296766	2	49	1	0	0	169
34405	1	57	5	26.39	99.8	2.2	0.4	3.7	202	67	0.9	18	28	193	0	47	120	1	0	5	0	0	136	82	107	2	3	1	82142.506664	2	44	1	0	0	175
34406	2	31	0.81	48.09	124.7	3.3	0.6	4.7	319	189	0.9	42	34	214	0	37	148	1	1	6.5	0	0	122	78	122	4	3	1	53567.445021	2	48	1	0	0	175
34408	1	56	0.89	29.51	115.4	1.7	0.4	9	225	313	1.2	11	31	180	1	39	97	1	1	5.7	1	0	88	56	112	2	3	1	28967.291341	1	46	1	1	0	6
34410	2	29	1.25	19.58	77.2	3.1	1.1	3.5	521	109	0.5	10	24	116	0	30	203	0	0	4.4	0	0	92	50	87	3	3	0	28308.14625	1	52	1	0	0	180
34411	2	49	5	37.05	101.4	3.2	0.5	5.7	353	292	0.8	33	31	239	1	43	148	0	0	5.6	0	0	136	76	92	1	3	1	20652.255665	1	58	1	0	0	166
34415	1	35	5	21.43	91.1	2.2	0.4	3	370	74	1	18	20	175	0	71	131	1	0	4.8	0	0	150	94	101	2	3	2	94129.406146	2	53	1	0	0	166
34418	1	63	4.77	22.91	82.2	1.6	0.6	6	205	338	1.3	27	31	199	1	59	65	1	0	5.4	1	0	126	80	97	2	2	2	79111.506411	2	53	1	1	0	144
34419	1	60	2.27	32.72	117.3	2.5	0.9	5.6	166	452	1.1	16	21	197	2	39	108	1	0	5.7	0	0	124	74	91	2	1	0	44207.483393	2	53	1	0	0	166
34423	2	58	0.73	36.08	115.7	2.4	0.4	3	225	111	0.8	24	21	132	1	42	71	1	1	7.9	1	0	140	54	172	3	3	0	26942.265575	1	48	1	1	0	28
34424	2	27	1.24	24.8	89.5	1.8	0.3	3.8	253	124	0.7	43	25	198	1	56	107	0	0	4.8	0	0	86	52	94	2	2	0	6584.19463	1	47	1	0	0	179
34427	2	74	1	26.86	94.4	2.3	0.4	4.3	265	94	0.7	16	23	210	1	84	113	1	0	5.2	0	0	162	54	101	1	1	0	7739.828161	1	58	1	0	0	166
34434	2	26	0.39	21	79	4	1.2	7.3	329	66	0.8	32	61	187	2	103	66	1	0	5.2	0	0	120	78	80	3	1	3	28273.0948	1	49	1	0	0	162
34435	2	70	1.99	33.16	101.4	1.8	0.6	3.4	245	182	0.7	19	24	152	1	52	129	1	0	5.4	0	0	118	68	89	2	3	1	52882.084806	2	49	1	0	0	169
34437	2	37	4.16	26.72	84.7	1.4	0.4	3.8	238	62	0.9	13	15	264	1	76	180	0	0	4.9	0	0	90	68	84	2	3	2	96031.455704	2	54	1	0	0	161
34438	1	25	0.78	17.64	75	1.6	0.6	2.4	237	41	0.9	18	20	179	1	60	87	0	0	5.1	0	0	116	86	86	2	2	1	48445.753178	2	44	1	0	0	175
34443	1	20	1.67	24.13	82.1	1.8	0.7	6.2	258	81	0.9	13	17	110	0	46	30	0	0	4.4	0	0	122	54	101	2	2	1	58249.828625	1	48	1	0	0	160
34444	1	29	0.83	23.07	87.7	1.5	0.5	5.2	346	112	0.9	17	26	156	0	34	88	0	0	4.8	0	0	124	50	104	4	3	0	53331.497988	1	54	1	0	0	165
34450	1	49	1.84	22.22	77	2.3	0.4	5.2	350	60	1.1	24	26	195	2	71	113	0	0	5.4	0	0	102	48	97	2	2	3	104791.730576	1	46	1	0	0	170
34454	1	35	1.43	30.39	102.9	2.1	0.7	3.8	283	127	1.1	40	25	243	2	45	176	1	0	5.3	0	0	144	76	100	4	2	1	33586.008685	1	57	1	0	0	175
34456	2	36	4.27	36.94	108.1	1.7	0.6	6.6	298	108	0.9	16	21	166	0	46	79	0	0	5.2	0	0	110	58	101	3	3	1	28550.316843	2	48	1	0	0	176
34457	2	44	5	22.97	82.9	1.8	0.8	7.1	418	151	1	14	20	165	1	54	78	0	0	5.2	0	0	126	76	105	2	3	1	88058.217282	1	48	1	0	0	160
34461	2	65	2.21	29.83	98.4	2.6	0.5	3.7	337	129	0.7	73	48	284	0	55	182	1	0	5.5	0	0	136	68	109	4	1	0	55115.651921	1	58	1	0	0	166
34462	2	85	5	23.09	97.7	2.3	0.7	6	222	211	1.2	24	33	148	0	43	46	1	1	6	1	1	148	66	130	2	3	3	27514.265231	2	52	1	1	0	85
34463	1	36	1.04	20.12	76.6	1.4	0.4	3.7	349	68	0.8	15	15	166	0	54	122	1	1	6.4	0	0	128	90	96	4	2	1	44331.593759	1	50	1	0	0	158
34465	2	47	2.27	32.03	100.8	2.5	0.8	2	311	44	0.8	26	42	130	0	33	90	0	0	4.8	0	0	120	66	106	3	3	1	19365.849565	2	45	1	0	0	158
34467	2	42	5	28.47	88	0.8	0.4	4.2	207	50	1	14	24	202	0	66	127	0	0	5.1	0	0	108	66	89	2	3	1	97496.553645	2	54	1	0	0	158
34468	2	47	2.24	52.61	150	2.2	0.8	6.4	280	132	0.7	37	23	119	1	42	59	1	1	7.5	0	1	138	80	194	3	3	0	25933.753942	2	56	1	0	0	172
34470	1	60	5	26.63	101	1.3	0.4	4.8	257	80	1.3	22	23	224	0	60	161	0	0	5.5	0	0	134	74	106	2	3	1	54172.857033	2	52	1	1	0	149
34472	1	45	5	33.9	119.1	2.4	0.5	3.3	452	279	1	33	30	188	1	35	124	0	0	4.1	0	0	104	80	85	2	2	0	112247.062272	1	49	1	0	0	162
34474	1	34	5	23.23	80.2	2	0.6	2.9	233	93	1	18	24	143	0	50	84	0	0	5.2	0	0	110	72	85	2	3	1	77898.795354	2	48	1	0	0	175
34477	2	70	1.68	26.44	93.6	1.9	0.5	5.6	320	105	0.8	21	22	208	0	71	112	0	0	6	0	0	112	48	104	1	3	1	10571.694247	1	48	1	0	0	159
34479	2	32	2	28.8	98	1	0.3	2.1	226	286	0.8	21	22	232	0	37	138	0	0	5.5	0	0	124	66	104	3	2	0	33008.790622	2	54	1	0	0	158
34483	1	62	5	30.82	115.6	2.9	0.5	3.5	223	142	0.9	23	23	180	0	51	196	0	1	5.8	0	0	112	58	119	2	3	3	63171.475844	2	50	1	0	0	157
34490	2	33	3.4	34.96	103.6	1.9	0.5	3.3	413	39	0.9	13	20	153	0	57	91	0	0	5.1	0	0	114	62	93	4	1	1	95938.417985	2	54	1	0	0	161
34496	2	31	5	19.78	74.2	2.4	0.6	4.1	198	96	0.8	21	31	191	0	70	121	0	0	5.3	0	0	110	66	99	2	3	2	91115.083209	1	52	1	0	0	179
34499	1	45	1.7	21.39	75.3	1.9	0.6	4.9	216	82	1	20	22	194	2	51	121	0	0	5.7	0	0	116	68	103	2	1	1	100699.287704	2	46	1	0	0	178
34500	1	48	3.31	29.05	107.1	4.1	0.8	5.5	162	136	0.9	92	117	165	2	41	83	0	0	4.9	0	0	116	72	100	2	1	1	90762.44874	2	50	1	1	0	36
34501	2	44	3.32	21.08	75.7	1.8	0.5	2.2	233	86	0.7	10	15	145	0	46	77	0	0	5.1	0	0	94	64	104	1	3	0	18615.75845	1	53	1	0	0	159
34504	2	58	5	40.26	119	2.3	0.4	3.3	296	174	0.7	20	19	273	0	61	158	1	0	6.2	0	0	140	72	119	4	2	0	77722.509272	1	51	1	0	0	164
34507	1	61	2.8	33.7	119.8	1.8	0.5	5	239	376	1.2	35	32	198	2	54	138	1	0	5.9	0	0	160	62	108	1	1	1	7025.874373	2	55	1	0	0	169
34509	2	39	5	27.17	89.1	1.1	0.4	2.8	251	253	0.8	21	23	216	0	41	136	0	0	5.4	0	0	100	58	96	1	3	0	26391.639968	1	53	1	0	0	159
34514	1	63	1.17	28.19	104.2	2.5	0.6	3.4	201	91	1	17	23	183	2	56	112	1	0	5.4	1	1	152	66	97	2	3	1	36723.856153	1	46	1	1	0	129
34515	2	36	1.24	26.81	83.3	3.6	0.5	3	261	106	1.1	14	15	173	2	54	83	0	0	5.5	0	0	120	76	88	3	3	1	28877.758806	1	47	1	0	0	178
34518	1	48	4.1	26.2	99.3	1.8	0.5	2.4	178	75	1.1	21	22	203	1	61	125	0	0	5.1	0	0	108	60	113	2	3	3	74515.460427	2	52	1	0	0	167
34520	2	34	3.75	35.33	95.4	3.1	0.7	3.4	391	48	1	14	15	184	0	56	116	1	0	5.2	0	0	124	88	92	2	3	0	93470.466741	2	50	1	0	0	157
34523	1	43	2.38	30.45	110.3	2.1	0.6	2.8	195	100	1	42	34	192	1	50	130	0	0	5.2	0	0	116	76	100	3	3	0	17277.679505	2	45	1	0	0	159
34528	1	85	2.5	22.65	83.5	1.9	1.4	7.3	273	125	1.7	15	24	187	0	43	88	1	0	5.5	1	1	86	44	92	2	1	0	25143.899605	2	54	1	1	1	10
34530	1	41	3.66	27.02	97.5	1.2	0.3	4.6	187	98	0.9	22	20	197	0	64	122	0	0	5.3	0	0	128	62	102	2	3	3	84222.073651	1	48	1	0	0	159
34531	1	81	1.21	36.72	120.3	2	0.9	8.2	174	64	1.5	36	37	176	1	63	96	1	1	7.9	1	1	112	52	128	2	1	1	12292.078479	2	50	1	1	0	12
34534	1	52	2.65	29.52	102	1.5	0.4	2.4	268	112	1.1	23	25	205	0	55	128	0	0	5.3	0	0	124	86	96	2	3	0	32998.796441	1	54	1	0	0	165
34535	1	77	2.5	27.93	104.8	1.6	0.4	2.1	185	83	1.1	14	21	194	1	45	109	0	0	4.6	0	0	132	72	121	3	3	3	13199.960161	1	48	1	1	0	68
34538	1	76	3.03	23.91	92.4	1.7	0.3	1.8	142	72	1	17	20	240	0	55	161	0	0	5.6	0	0	130	58	113	2	2	3	48584.095341	2	47	1	0	0	171
34540	2	46	3.5	23.72	77.5	1.6	0.3	3.9	318	103	0.7	12	17	205	2	40	141	0	0	5.6	0	0	116	74	68	1	3	0	20475.278899	2	57	1	0	0	173
34542	2	31	1.25	30.45	107.3	1.6	0.4	4.8	247	334	0.5	10	16	230	0	67	76	0	0	5.1	0	0	106	62	81	1	2	0	23309.305162	2	56	1	0	0	172
34543	1	67	2.39	37.81	123.5	1.7	0.7	4.7	263	127	0.9	25	32	178	1	57	111	1	0	5.5	0	0	130	78	119	2	2	3	60302.289145	2	44	1	0	0	175
34546	2	23	3.12	35.06	95.2	2.2	0.6	3	421	46	0.7	15	18	150	0	41	119	0	0	5.2	0	0	130	80	87	3	3	1	32480.779087	1	49	1	0	0	162
34547	2	54	1.85	31.76	105.6	1.1	0.2	3.5	159	98	0.7	24	22	247	0	76	91	0	1	6.6	1	0	124	78	130	2	1	0	111236.568445	1	46	1	0	0	170
34548	1	22	5	27.43	81.2	2.4	0.7	3.3	199	58	1.1	18	23	136	2	78	42	1	0	3.8	0	0	142	0	93	3	1	3	19525.758004	2	56	1	0	0	172
34550	2	20	0.85	28.58	85.4	2.6	0.6	4.1	316	36	0.6	11	14	174	2	47	79	0	0	4.9	0	0	112	72	96	2	1	1	55445.61326	2	54	1	0	0	161
34551	2	73	0.94	31.15	102.3	1.4	0.4	4.5	170	192	1.3	9	21	144	0	43	70	1	0	6.1	1	0	174	74	98	3	3	1	19198.309394	1	52	1	0	0	180
34557	1	62	3.11	26.81	93	1.8	0.3	4.2	285	82	0.9	15	23	181	2	53	106	1	0	5.6	0	1	136	72	116	1	1	1	10859.419985	1	48	1	0	0	160
34561	2	71	2.45	24.44	89.6	1	0.6	2.5	228	60	0.8	18	27	260	1	94	126	1	0	5.2	0	0	162	92	89	2	2	3	45073.959402	2	49	1	0	0	168
34562	1	39	1.36	28.69	98.4	2.5	0.4	3.8	254	78	1	18	28	149	0	51	91	1	0	5.1	0	0	124	74	92	2	3	1	37958.2581	2	50	1	0	0	157
34563	2	26	0.88	25.97	89.5	2.2	0.6	3.1	336	51	0.8	19	22	258	0	90	146	0	0	4.8	0	0	96	66	86	3	3	1	24412.323024	1	55	1	0	0	172
34564	2	38	2.02	25.8	84.8	2	0.5	3.1	328	114	0.7	16	19	193	2	73	87	0	0	4.8	0	0	130	76	94	2	3	1	110271.532753	2	47	1	0	0	172
34566	1	39	0.72	23.05	86.6	2.1	0.5	3.4	210	84	0.9	93	82	211	2	86	122	1	1	6.7	0	0	124	78	127	2	3	2	69747.141506	1	46	1	0	0	170
34569	1	69	5	22.72	89.3	1.4	0.6	2.3	233	201	1	21	30	188	0	64	76	1	0	4.7	0	0	132	50	93	2	3	3	67382.468485	2	48	1	0	0	176
34571	2	29	5	17.41	71.8	2	1.1	13.7	276	94	0.6	14	15	182	0	94	83	0	0	4.7	0	0	100	62	98	2	3	1	6509.537119	2	48	1	0	0	176
34572	1	82	1.84	28.2	101.1	1.9	0.6	5.2	185	88	1.1	15	22	136	1	45	80	1	0	5.9	1	0	128	50	99	2	1	1	26649.67616	2	48	1	1	1	142
34573	1	66	4.59	33.24	116	1.6	0.5	2.7	285	147	1	27	31	157	1	42	84	1	0	5.6	0	0	130	70	111	2	3	3	60660.067815	2	50	1	0	0	157
34574	2	57	1.22	35.64	117.6	2.4	0.9	6.5	273	195	0.9	15	17	185	2	39	107	1	0	6.2	0	0	140	76	90	2	3	0	44920.705876	2	50	1	1	0	111
34575	1	69	2.57	38.12	133.9	1.6	1.3	4.5	182	111	1.5	16	26	175	0	56	115	1	1	6.6	0	0	142	58	221	2	3	3	78681.75885	1	49	1	0	0	162
34577	1	38	1.56	43.74	137.5	2.5	0.5	2.3	340	294	0.7	28	22	280	2	54	153	1	1	10.3	0	0	108	82	262	3	2	2	29119.763305	1	50	1	1	0	166
34578	1	55	3.3	32.84	107.5	2.3	0.4	1.4	150	78	1.3	32	27	216	0	54	141	0	0	5.4	0	0	118	66	95	3	2	0	26846.476913	2	48	1	0	0	175
34581	1	53	1	32.96	103.5	2.9	0.3	3	260	345	1	29	31	154	0	44	43	1	0	5.6	0	0	170	108	191	3	2	3	24064.317519	2	51	1	0	0	171
34582	1	61	2.18	35.86	115.5	2.5	0.5	2	139	158	5.4	83	88	126	1	44	54	1	1	8.7	1	1	144	66	188	3	1	0	11214.885613	1	46	1	1	1	38
34584	2	68	1.63	30.56	89.2	2.1	0.5	3.1	256	433	0.9	24	27	280	0	42	130	0	0	5.5	0	0	132	82	103	2	2	0	74815.098445	2	46	1	0	0	177
34586	1	65	2.86	22.77	86.5	2.6	0.7	3.8	251	84	1.1	13	14	236	2	60	163	0	0	5.4	0	0	116	86	102	2	2	1	63171.475844	2	50	1	1	0	82
34590	2	62	0.82	27.63	86.9	2.6	0.5	7.2	361	321	1.1	9	16	274	0	39	203	1	0	5.7	0	0	140	84	101	2	2	0	55695.770316	2	55	1	0	0	169
34591	2	31	3.1	25.74	83	2.4	0.3	2.8	303	68	1	17	23	186	0	74	84	0	0	5	0	0	110	62	103	3	3	0	22648.335897	1	51	1	0	0	164
34594	1	76	1.5	33.39	113	2.6	0.9	5.2	267	235	1.7	18	23	166	1	48	110	1	1	5.9	1	0	138	58	103	3	1	1	8788.841408	2	56	1	1	0	97
34595	1	39	5	26.53	95.2	1.8	0.5	3.9	320	111	1.2	19	22	189	0	74	107	0	0	5	0	0	118	60	100	2	3	0	77898.795354	2	48	1	0	0	176
34597	1	41	4.01	26.68	95.9	1.6	0.6	6.9	270	187	1.2	29	24	206	0	45	103	0	0	4.9	0	0	134	82	102	2	3	1	75566.686802	1	44	1	0	0	164
34599	2	28	0.85	42.36	120.2	3	0.7	5.3	435	200	1	23	16	185	2	40	161	0	0	5.4	0	0	92	56	84	2	1	3	55671.358896	2	44	1	0	0	176
34604	1	25	0.69	28.51	90.3	1.8	0.4	3.6	245	122	1.1	18	18	216	2	32	146	0	0	5.5	0	0	116	64	99	3	1	0	16812.090686	2	45	1	0	0	158
34605	1	53	5	35.43	121.6	2.7	0.8	6.5	242	105	1.2	32	28	153	0	50	86	1	1	7.2	0	0	162	78	194	2	3	1	88381.686485	1	47	1	0	0	179
34606	2	31	0.85	24.68	80.9	1.5	0.6	4.8	214	42	0.7	17	18	173	0	54	106	0	0	4.8	0	0	96	54	97	4	1	1	81499.746598	2	56	1	0	0	172
34607	2	63	1.32	25.49	93.4	2.4	0.5	4.6	375	271	0.6	15	20	150	0	38	71	1	1	5.6	0	0	108	50	98	1	2	0	5394.326532	2	57	1	0	0	172
34608	2	45	5	37.44	104.8	2.6	0.4	2.6	269	63	0.8	28	24	169	1	62	95	1	0	5.1	0	0	148	100	101	1	3	1	24649.375653	2	55	1	0	0	169
34609	1	29	4.05	26.32	90.4	2.3	0.6	4.6	320	26	1	25	28	152	0	71	84	1	0	5.3	0	0	142	104	91	2	3	3	86140.575952	1	45	1	0	0	163
34612	1	35	1.65	28.46	96.4	3.3	0.6	6.1	352	245	0.8	34	25	175	1	40	61	0	0	5.5	0	0	98	60	95	1	1	1	36385.447073	1	57	1	0	0	164
34613	1	69	0.61	36.24	123.3	3	0.5	3.2	224	413	1.6	22	37	284	1	39	125	1	1	8.4	0	0	188	106	210	3	2	0	9950.958117	2	49	1	0	0	168
34614	2	23	1.46	29.01	105.7	1.4	0.9	6.9	219	222	0.6	31	37	344	0	78	204	0	0	4.6	0	0	104	62	83	2	3	1	6301.941009	2	50	1	0	0	157
34615	2	54	5	26.36	88	1.5	0.5	2.9	208	26	0.9	11	22	163	0	70	82	1	0	5.7	0	0	152	70	82	3	3	0	19242.446882	2	45	1	0	0	159
34618	2	39	0.62	22.18	80.5	2.3	0.5	4.6	346	313	0.7	52	40	216	2	58	110	1	0	4.9	0	0	140	62	81	2	3	3	76254.507008	1	57	1	1	1	62
34620	2	67	1.01	24.76	80.5	4.4	0.8	3.2	212	270	0.7	19	26	215	0	64	140	1	0	5	0	0	204	70	107	3	2	1	18844.176921	1	49	1	1	0	171
34623	2	32	4.55	24.61	79.8	1.3	0.3	2.1	295	120	0.7	14	22	194	0	58	78	1	0	5.2	1	0	130	92	99	3	3	1	29747.641199	2	51	1	1	0	56
34625	2	74	5	36.89	120.2	1.5	0.6	4.9	464	88	1.4	10	14	196	1	53	122	1	0	6	0	0	138	62	94	3	3	0	19689.038806	1	55	1	1	1	16
34627	1	56	0.51	28.91	103.1	1.5	0.5	3	257	56	1	23	22	192	2	51	120	0	0	5.4	0	0	100	70	106	2	2	1	29975.748063	2	44	1	0	0	177
34631	2	36	5	26.68	85.5	2.7	0.7	5.9	246	98	0.9	18	21	168	1	65	100	0	0	4.9	0	0	94	44	88	2	3	1	110271.532753	2	47	1	0	0	171
34633	1	70	3.97	24.56	89.2	1.5	0.4	3.1	225	192	1	17	34	202	0	45	86	1	0	6.2	0	0	158	78	91	3	2	1	11242.914668	1	48	1	0	0	161
34637	1	48	0.9	36.54	124.5	2.4	0.7	4.8	375	286	1.2	22	20	251	0	34	145	1	0	5.3	0	0	124	96	101	2	1	1	33892.617732	2	44	1	0	0	174
34640	1	24	0.94	22.76	88.9	2.1	0.6	4	244	66	1.1	18	20	136	2	50	53	0	0	5.2	0	0	100	60	86	2	2	1	51833.787604	2	54	1	0	0	161
34641	2	45	1.53	19.8	78.2	1.7	1.1	6.1	305	106	0.8	35	51	183	2	106	86	0	0	4.8	0	0	116	66	95	3	1	3	26939.318703	2	51	1	0	0	171
34642	1	54	2.51	27.79	106	1.6	0.5	3.2	252	146	1.1	22	20	197	0	37	129	1	0	4.9	0	0	134	88	117	2	3	1	97668.555767	1	46	1	0	0	169
34643	1	39	3.28	28.69	90.4	1.5	0.5	2.9	339	456	0.8	31	28	207	1	37	108	0	0	5.6	0	0	106	70	107	4	1	1	65600.854183	2	56	1	0	0	172
34644	2	38	0.93	33.68	102.5	2.4	0.5	6.8	347	162	0.8	16	20	204	0	43	126	0	1	5.8	0	0	128	66	150	1	1	1	18011.735317	2	52	1	0	0	167
34647	2	70	3.31	18.21	82.3	1.5	0.5	5.3	318	107	0.8	32	32	234	2	75	127	0	0	5.5	0	0	120	78	90	2	1	1	52199.919816	2	50	1	1	0	72
34649	1	64	1.2	30.99	112.7	2.7	0.9	4	274	89	0.9	17	21	263	2	76	147	1	0	5.3	0	0	156	82	106	2	2	3	62023.38349	2	50	1	0	0	157
34650	2	21	5	35.94	91.9	2	0.5	4	309	92	0.8	17	20	201	0	56	121	0	0	6	0	0	112	80	104	4	3	1	56060.453876	2	52	1	0	0	167
34653	2	34	1.65	25.96	89.1	2.2	0.4	3.9	254	103	0.5	31	30	184	0	45	69	0	0	4.9	0	0	116	64	90	1	1	0	33736.967434	1	57	1	0	0	164
34656	1	65	4.35	35.16	121.2	2.1	0.7	4.5	401	661	0.8	39	28	189	1	36	120	1	0	5.4	0	0	142	76	115	3	3	1	12753.779968	1	57	1	1	0	170
34661	1	45	1.32	32.86	113	2.8	1	2.8	247	79	0.7	74	71	188	2	49	70	0	0	5.5	0	0	128	76	101	3	1	0	23364.8283	2	51	1	0	0	171
34662	2	44	1.57	31.07	102	2.6	0.5	4.9	363	352	0.7	14	13	209	2	47	145	0	0	5.4	0	0	106	76	82	1	1	1	15021.935515	1	58	1	0	0	166
34663	2	69	0.44	47.63	123.8	2.6	0.9	3.5	251	127	1	14	20	210	0	48	142	1	0	6.2	1	0	130	68	111	3	1	1	13565.801789	2	51	1	1	0	160
34667	2	23	1.2	18.28	69	1.7	0.4	4.2	390	159	0.7	11	15	220	1	62	62	0	0	5	0	0	106	68	93	1	2	0	15178.639513	1	55	1	0	0	173
34669	1	40	3.27	23.77	86.5	1.8	0.7	4.5	263	47	1	21	29	159	2	71	80	1	0	5	0	0	142	72	96	2	2	3	108279.77135	2	47	1	0	0	171
34671	2	20	3.12	19.09	68.6	2	0.3	2.8	320	44	0.8	42	37	141	0	47	74	0	0	5.2	0	0	122	68	90	3	3	0	23954.182416	1	49	1	0	0	162
34673	2	58	0.94	31.56	111.5	1.5	0.6	5.8	308	156	6.2	14	16	124	2	52	99	1	1	5.6	0	0	116	74	89	3	1	1	28267.810461	1	52	1	1	0	26
34674	2	80	1.48	33.91	119	2.1	0.7	5.1	259	173	1.2	14	22	224	0	54	119	1	0	5.2	0	0	154	84	115	2	1	0	30336.436726	2	50	1	1	1	90
34675	2	78	0.63	28.4	101.5	1.6	0.6	5.2	258	79	1.5	17	22	188	0	42	128	1	1	6.7	0	1	114	66	126	3	2	0	18578.005497	1	48	1	1	0	66
34681	2	39	4.13	30.38	88.7	1.3	0.4	2.3	314	52	0.8	21	25	199	0	59	131	0	0	4.3	0	0	96	62	96	2	3	1	106719.330918	1	46	1	0	0	170
34687	2	34	1.34	31.02	92.4	1.8	0.4	4.5	250	86	0.9	17	16	185	0	39	135	0	0	5.1	0	0	118	74	97	3	3	0	36436.074071	1	50	1	0	0	158
34696	1	25	5	32.07	107.6	3.6	0.7	2.6	214	119	1.1	39	28	219	0	54	124	0	0	5.4	0	0	128	70	121	3	3	1	24613.460374	1	52	1	0	0	180
34697	2	46	2.71	28.76	98.6	1.4	0.3	3.4	337	72	0.7	43	27	169	1	50	97	1	0	5.5	0	0	150	80	83	3	1	0	25854.467473	2	49	1	0	0	168
34700	1	52	5	26.81	86.1	1.8	0.7	3.8	211	166	1.2	32	30	202	0	39	98	1	0	6.4	0	0	122	76	118	2	3	2	88479.07677	2	57	1	0	0	173
34703	1	61	1.52	36.19	129.3	1.7	0.5	4.4	214	234	0.9	21	23	244	0	41	156	1	0	5.4	0	0	154	80	98	2	3	2	63171.475844	2	50	1	0	0	157
34704	2	85	3.55	22.53	122.6	1.6	0.8	4.5	449	97	0.8	12	25	186	0	61	72	1	1	4.7	0	0	156	54	236	2	1	0	34673.114831	2	54	1	1	0	8
34705	2	22	0.62	32.34	106	1.5	0.3	3	253	65	0.7	27	19	196	0	55	121	0	0	5.3	0	0	102	62	94	3	3	2	32381.4766	1	49	1	0	0	162
34707	2	69	3.12	35.69	113.5	2.7	0.4	1.9	205	83	0.9	23	16	227	0	53	139	1	1	6.5	0	0	142	70	117	3	3	1	15175.034362	1	52	1	0	0	180
34710	2	50	5	21.15	76.3	2	0.3	2.1	274	75	0.9	26	27	217	2	96	90	0	0	4.9	0	0	120	68	94	2	3	2	124571.342009	1	57	1	0	0	164
34711	2	76	2.36	29.69	90.1	1.9	0.5	3.8	280	209	0.6	18	22	267	0	67	136	0	0	5.6	0	0	138	58	113	1	1	0	6767.158236	2	58	1	0	0	177
34712	2	20	2.94	23.71	82.4	3.8	0.6	6	277	141	0.8	15	14	183	0	64	95	0	0	5.3	0	0	104	52	91	2	1	1	78037.988532	1	46	1	0	0	169
34713	1	72	3.9	25.58	100.1	0.4	0.9	3.2	236	63	0.9	21	26	213	0	67	100	1	0	4.4	0	0	126	60	100	2	3	0	41682.342098	1	55	1	1	0	72
34715	2	76	1.88	30.88	113.7	1.8	0.4	5	282	98	1	18	22	239	1	74	130	1	0	5.8	0	0	172	92	114	2	2	0	59092.695933	1	45	1	0	0	163
34716	1	62	4.9	27.21	95.5	2.6	0.9	4.5	322	122	1	24	29	273	1	54	188	0	0	5.9	0	0	124	66	111	2	3	1	60660.067815	2	44	1	0	0	174
34717	1	42	3.75	31.16	105.8	1.5	0.7	5.5	245	442	1.2	32	21	182	1	50	55	0	0	4.6	0	0	124	80	107	2	3	3	97483.134347	2	56	1	0	0	172
34718	2	55	2.65	32.17	103	3.1	0.3	5.2	372	255	1.2	27	20	243	0	58	166	1	1	8.2	1	0	150	86	120	3	3	0	20472.390754	1	51	1	0	0	163
34719	2	24	5	39.74	114.3	1.8	0.5	5.4	274	177	0.9	48	23	278	2	37	206	0	0	4.6	0	0	104	74	83	2	1	0	6598.538988	2	46	1	0	0	177
34722	2	25	3.92	38.4	123	1.7	0.4	7.6	370	279	0.7	15	23	222	1	59	103	0	0	5.1	0	0	114	54	93	2	2	2	6509.537119	2	48	1	0	0	176
34723	2	21	2.18	30.35	96.7	1.5	0.5	4.9	195	140	1	15	16	202	0	52	115	0	0	4.8	0	0	100	62	82	1	2	0	2150.015227	1	56	1	0	0	176
34724	2	39	4.96	33.71	99.7	2.5	0.5	3.2	227	56	0.7	14	22	178	1	62	103	0	0	5.1	0	0	108	68	108	2	3	1	106719.330918	1	46	1	0	0	169
34726	2	67	1	28.31	91.6	2.6	0.5	2.3	198	102	1.4	11	21	238	2	60	156	1	0	5.5	0	0	198	102	89	3	2	1	10383.31394	2	45	1	1	0	125
34728	1	44	4.42	27.8	98.2	2.6	0.5	2.1	225	169	1.3	47	28	192	0	46	90	0	0	5.3	0	0	130	82	96	3	3	1	25251.030808	1	52	1	0	0	180
34731	2	49	3.76	30.76	96	2.6	0.8	5.1	320	50	0.9	17	17	159	0	51	69	0	0	5.1	0	0	104	62	95	2	3	1	101923.292238	2	46	1	0	0	178
34733	2	27	3.87	21.04	71.4	1.4	0.4	2	452	49	0.8	17	30	196	0	74	107	0	0	5.7	0	0	112	70	84	3	2	0	20476.21783	1	51	1	0	0	163
34734	2	55	1.57	25.21	81.2	1.6	0.5	4.4	347	108	0.6	16	23	244	0	62	139	0	0	5.4	0	0	130	70	109	1	1	0	18257.239504	1	56	1	0	0	175
34735	2	26	2.8	39.19	109.7	2.7	0.5	5.3	365	137	0.8	18	20	145	1	62	53	0	0	5.1	0	0	124	74	88	1	3	1	19406.368446	1	54	1	0	0	165
34737	2	21	5	22.26	81	1.9	0.5	4.3	335	131	0.9	11	9	203	1	93	121	0	0	5	0	0	116	76	98	3	3	1	23801.542051	1	51	1	0	0	164
34739	2	21	3.61	25.54	100.5	2.2	0.4	7.1	397	108	0.4	16	19	211	0	65	118	0	0	4.7	0	0	94	62	81	2	1	0	8152.482565	2	53	1	0	0	165
34740	2	42	3.5	38.75	119.4	2.1	0.3	4.2	277	91	0.8	25	22	179	0	43	114	0	0	6	0	0	114	74	108	1	2	0	15726.239673	2	54	1	0	0	161
34742	1	40	2.56	20.11	71	2.1	0.4	6.8	302	110	1	20	37	181	0	77	93	0	0	5.6	0	0	116	68	93	3	2	0	27184.299811	2	57	1	0	0	174
34743	2	53	5	27.18	92.2	2.4	0.5	3.7	310	129	0.8	25	23	215	2	52	133	1	0	5.5	0	0	108	62	125	2	3	3	107317.693528	1	50	1	0	0	158
34745	2	61	3.63	36.1	116.7	2.4	0.5	5.5	292	292	0.8	19	25	187	1	51	125	1	0	5.6	0	0	126	90	99	3	2	2	12823.373233	2	52	1	0	0	167
34747	2	30	2.21	25.55	89.4	2.8	0.4	3.5	352	346	0.8	18	19	249	1	46	134	0	0	5.1	0	0	118	80	99	2	2	0	106002.345656	1	50	1	0	0	157
34754	1	42	2.96	32.69	105.2	3.2	0.7	5.3	310	412	1.2	32	42	265	2	45	62	1	0	5.7	0	0	126	60	74	3	3	2	18178.867592	2	45	1	0	0	160
34756	1	66	0.84	26.99	106.6	1.1	0.8	2.1	205	84	0.9	22	21	140	0	45	76	0	0	5.4	0	0	120	68	92	1	1	1	2939.333162	1	58	1	0	0	166
34759	1	49	0.56	29.2	103.1	2.6	0.5	3.5	247	91	1.3	23	30	197	0	58	97	0	0	5	0	0	130	66	94	4	2	1	93752.310308	2	48	1	0	0	176
34761	2	52	1.71	33.24	109	2.4	0.5	3.9	325	118	0.8	25	24	152	1	45	74	1	1	7	0	0	120	66	123	1	1	1	20844.127325	1	53	1	0	0	159
34762	1	62	5	28.08	103.4	2.4	0.8	8.5	271	80	1	18	24	191	2	53	126	0	0	5.6	0	0	100	70	114	2	3	1	67792.344972	2	54	1	0	0	160
34768	1	38	3.01	29.43	100.4	2.8	0.6	3.4	232	173	1	18	20	217	2	40	139	0	0	5.5	0	0	130	76	110	2	3	3	61708.767517	2	52	1	0	0	166
34769	2	70	4.24	26.95	104	2	0.5	3.2	255	66	0.8	53	51	154	0	63	76	1	1	7.5	0	0	152	60	185	2	3	0	58035.731515	1	54	1	0	0	165
34771	2	60	3.85	31.36	100.2	3.2	0.7	6.1	314	197	0.8	16	16	200	1	69	127	1	0	5.7	0	0	164	82	95	1	2	1	7475.904158	2	57	1	0	0	173
34774	2	62	0.78	22.88	79.9	3.3	0.6	5.4	374	207	0.9	12	18	217	2	33	132	0	0	5.3	0	0	126	76	105	1	1	0	6579.15905	1	55	1	0	0	173
34776	1	50	1.01	33.47	117.3	4.3	0.7	12.2	346	212	1.2	97	67	249	2	38	160	0	0	5.7	0	0	134	76	104	2	1	1	30964.704804	2	44	1	0	0	174
34777	2	74	0.84	26.43	101.5	2	0.4	4.2	420	58	0.6	18	23	251	1	99	163	1	0	5.4	0	0	206	80	90	1	1	0	13548.755644	2	55	1	1	1	54
34779	2	67	2.48	37.74	120.8	1.9	0.5	4	287	143	0.6	18	27	183	1	65	85	1	1	5.1	1	1	138	60	131	2	3	1	81956.349895	1	49	1	1	0	106
34781	2	48	1.46	39.2	107.7	3.8	0.5	5.9	407	123	0.7	16	22	197	2	62	110	1	0	5.7	1	0	104	76	100	3	3	0	31960.642084	2	53	1	0	0	166
34782	2	85	1.12	30.52	99.5	3.2	0.5	2.9	207	363	1	19	24	219	0	40	99	1	1	6.5	0	0	198	62	163	2	1	0	36749.561374	2	48	1	1	1	97
34786	1	39	4.85	22.68	82.3	1.2	0.7	2.6	227	32	1	24	30	211	0	83	122	0	0	5.1	0	0	110	64	98	2	3	2	58124.305955	2	56	1	0	0	172
34788	1	85	1.52	26.64	101.5	1.9	0.6	3	156	87	1	18	26	259	0	61	173	1	0	5.3	0	0	150	70	98	2	1	1	22197.574416	2	50	1	1	1	26
34790	1	40	3.1	43.37	127.8	3	0.7	8	263	189	1.1	25	21	289	2	40	226	1	0	5.5	0	0	96	78	92	2	2	1	88900.988555	1	45	1	0	0	163
34792	2	20	1.51	20.91	87.2	1.8	0.4	7.8	278	144	0.6	13	22	244	0	94	145	1	0	4.8	0	0	92	56	91	1	3	0	19201.756527	2	57	1	0	0	174
34795	1	44	5	29.13	113.1	2.3	0.9	4.2	243	426	0.9	32	32	293	1	46	122	1	0	5	0	0	108	66	105	2	3	3	88475.305169	1	52	1	0	0	178
34797	1	41	3.41	23.58	81	4.2	0.9	3.9	300	196	0.9	21	23	172	2	44	72	0	0	5.1	0	0	106	68	105	1	3	3	14835.184044	2	56	1	0	0	172
34798	2	34	3.62	29.15	114.2	2.1	0.5	7.3	150	247	0.6	21	20	259	0	72	173	0	0	5.1	0	0	98	62	79	2	3	0	9166.327611	1	54	1	0	0	164
34799	2	28	3.11	28.81	105.9	2.1	0.9	7.1	242	151	0.6	14	20	246	0	101	100	0	0	5.1	0	0	106	58	75	2	2	0	5246.848329	1	44	1	0	0	178
34805	1	31	1.11	27.62	93.5	2.9	0.7	3.6	332	74	2.3	22	27	163	0	40	66	1	0	4.1	0	0	158	96	82	3	3	0	21241.965319	1	44	1	0	0	178
34807	2	59	3.98	32.94	111.6	1.7	0.3	3.2	280	99	0.9	14	18	219	1	63	135	0	0	5.4	0	0	136	72	100	2	3	0	97747.585877	2	48	1	0	0	175
34808	2	56	2.71	40.32	118	2.6	0.5	3.5	302	185	1	45	45	233	0	46	137	1	0	6.3	0	0	106	74	115	2	3	0	78524.677763	1	44	1	0	0	177
34812	1	63	2.08	27.02	100.2	2	0.4	3.2	219	340	1.1	21	25	197	1	47	165	1	1	5.7	1	0	116	72	130	1	1	1	11477.234362	2	54	1	1	1	62
34813	2	62	1.79	36.59	120.1	1.7	0.5	4.1	238	115	0.8	23	22	169	2	67	166	0	0	5.7	0	0	132	52	114	2	3	3	66554.906357	1	45	1	0	0	163
34819	2	74	0.52	33.26	160.8	2.3	0.3	4.7	293	121	0.66	32	26	214	2	112	119	1	1	6.3	0	0	164	52	117	3	2	0	17426.911817	1	48	1	0	0	161
34822	1	46	1.43	28.44	110	2.3	0.6	3.9	219	127	1	24	30	282	2	116	159	1	0	4.9	0	0	192	110	100	2	3	3	35692.368709	2	44	1	0	0	175
34824	2	34	0.97	20.36	80.8	1.7	0.5	6.6	352	152	0.5	12	12	217	2	66	74	0	0	5	0	0	88	56	82	1	2	2	18472.137294	1	58	1	0	0	166
34827	2	54	1.29	23.8	90.6	1.2	0.6	2.4	249	167	0.8	24	24	123	1	41	41	1	1	5.4	1	0	128	90	99	4	2	0	48285.857163	1	47	1	1	1	110
34828	1	21	1.04	26.26	86	1.7	0.3	2.9	147	49	0.9	13	15	109	0	65	30	0	0	5.2	0	0	122	50	93	3	3	1	24613.460374	1	52	1	0	0	180
34831	1	34	1.07	26.52	93.1	3.3	0.6	7.1	280	110	0.9	17	19	225	2	44	154	0	0	4.4	0	0	122	76	88	3	3	3	23622.86355	2	51	1	0	0	169
34837	2	39	3.33	44.89	128	2.2	0.4	4.5	236	156	1.1	18	18	140	0	46	71	0	1	5.5	0	0	86	74	160	3	2	1	38567.020887	1	56	1	0	0	175
34838	2	31	0.2	32.21	96.1	3.5	0.2	4.2	406	78	1	14	18	229	2	60	113	0	0	4.9	0	0	98	72	88	3	2	0	29747.641199	1	49	1	0	0	162
34839	1	29	5	28.99	98.5	3.2	0.8	4.6	287	314	0.9	48	34	170	2	48	115	0	0	4.1	0	0	132	84	91	2	3	3	85442.70135	1	52	1	0	0	179
34843	1	79	1.56	27.05	101.3	1.1	0.4	3.7	155	115	1.8	20	26	107	0	54	34	1	0	5.4	0	0	136	52	94	2	1	1	20198.885942	1	49	1	1	1	121
34845	1	29	1.37	43.41	147.1	2.7	1	7.2	249	192	0.9	54	49	112	0	39	30	0	1	6	0	0	92	76	132	1	1	1	20718.357505	1	55	1	0	0	172
34848	1	23	0.68	31.17	102.6	2	1.3	6.7	277	817	0.8	19	18	210	2	22	171	0	0	5	0	0	134	62	97	1	1	2	27825.714584	1	57	1	0	0	165
34849	2	71	1.47	30.27	95.4	1.8	0.5	3.7	200	69	1.1	51	138	253	2	188	45	1	0	4.7	0	0	152	0	106	3	1	3	20856.532535	2	49	1	1	1	135
34850	1	71	4.92	25.19	92.3	1.2	0.6	3.6	210	34	1.1	15	21	182	1	58	124	1	0	5.3	0	0	118	50	98	2	2	3	43691.237	2	54	1	0	0	160
34851	1	56	1.53	21.51	69.6	2.5	0.6	3	236	57	0.9	24	24	199	2	96	159	0	0	5.3	0	0	98	54	88	3	1	3	24188.655292	2	51	1	0	0	171
34855	2	76	2.55	24.18	82.1	45.2	2.7	3.4	564	171	1	18	24	235	2	58	160	1	1	7.5	0	0	160	80	99	3	1	1	20856.532535	2	49	1	1	0	32
34856	1	50	4.97	25.03	91	3.1	0.4	2.6	163	75	0.8	23	26	209	0	61	174	0	0	5.4	0	0	124	78	92	3	2	0	21367.26979	1	51	1	0	0	163
34857	1	85	1.46	26.54	102.4	2.8	0.6	4.7	223	157	1.9	14	22	174	1	50	87	1	0	5.4	0	0	178	80	102	2	2	1	26187.528956	2	47	1	1	0	38
34858	2	37	1.68	34.08	95.4	2.2	0.2	4.9	469	63	0.8	13	18	201	0	65	116	0	0	5.4	0	0	112	74	77	3	3	1	31491.067715	1	55	1	0	0	173
34864	1	54	0.72	26.59	102.4	2	0.8	3	463	192	0.6	36	45	166	0	41	100	0	0	5.4	0	0	136	66	107	1	1	3	23668.689927	2	53	1	0	0	166
34867	1	23	2.51	19.9	73.2	1.9	0.7	4.2	333	46	0.9	19	19	218	2	67	91	1	0	5.2	0	0	142	100	91	1	3	3	23018.631967	1	53	1	0	0	159
34869	2	29	0.9	30.71	93.8	2	0.4	1.9	219	142	0.9	33	29	139	0	43	67	1	0	5.3	0	0	124	74	87	3	3	0	25859.300666	2	49	1	0	0	170
34870	1	38	3.27	31.75	102.4	1.8	0.9	8.1	260	117	1.4	15	24	187	0	43	125	0	0	5.3	0	0	130	88	98	3	3	1	25443.29883	2	49	1	0	0	169
34873	1	73	0.55	22.83	90	1.8	0.7	3.4	183	79	1.4	22	26	143	0	45	74	1	1	7.3	0	0	166	90	141	3	1	1	10558.223176	2	51	1	0	0	170
34874	2	57	3.1	32.11	98.2	2.7	0.6	4.1	295	148	0.8	23	22	228	0	37	134	1	0	5.8	0	0	206	86	106	4	3	0	112790.094146	1	54	1	0	0	164
34875	2	51	5	22.49	86.6	1.9	0.7	4.8	312	346	0.7	18	19	210	0	51	76	1	0	5.3	0	0	132	74	95	2	2	0	116640.874012	1	49	1	0	0	162
34877	1	54	1.95	30.48	115.8	3.1	0.5	3.6	254	579	1.1	17	21	326	0	35	124	1	0	5	0	0	170	92	99	2	2	1	99798.257313	1	45	1	0	0	163
34881	2	26	5	31.15	112	1.6	0.6	9.1	261	193	0.7	21	20	212	1	80	135	1	0	4.4	0	0	114	44	92	2	3	1	7518.227428	2	47	1	0	0	172
34882	2	28	5	26.55	86.8	1.6	0.3	3.3	494	70	1.1	13	17	199	0	59	127	0	0	5.5	0	0	130	74	91	3	3	1	25604.000811	2	50	1	0	0	157
34885	2	40	4.39	24.52	80.1	1.9	0.7	5.4	308	126	0.8	19	21	165	0	45	111	0	0	5.1	0	0	110	72	98	2	3	1	92147.627352	2	44	1	0	0	174
34886	2	43	3.12	27.95	92	2.4	0.5	6.4	388	266	0.6	23	26	220	0	45	119	0	0	5.7	0	0	130	66	77	1	1	0	23010.426881	1	56	1	0	0	175
34887	2	52	5	33.03	102.5	1.3	0.5	5.6	280	362	1.3	16	23	247	1	45	123	1	0	5.3	0	0	130	80	95	2	3	2	102437.12755	2	46	1	1	0	59
34893	1	38	5	28.65	98	1.6	0.4	1.7	247	117	1.2	38	31	169	0	38	94	1	0	5.5	0	0	152	90	97	3	3	0	21109.807995	1	51	1	0	0	164
34897	2	45	0.94	30.12	106.2	2.6	0.4	4.5	236	113	0.5	16	18	222	0	55	169	0	1	12.4	0	0	102	58	244	3	2	1	23949.705297	1	51	1	0	0	164
34899	2	84	5	23.18	76.3	2.1	0.3	3.5	181	49	1.1	22	40	226	1	94	116	1	0	5.6	0	0	116	38	94	2	3	3	38107.435551	2	47	1	1	0	120
34901	1	53	4.22	22.68	100.2	2.8	0.6	3.9	318	64	0.9	16	17	214	2	63	126	0	0	5.4	0	0	128	66	98	2	3	1	84592.908596	2	50	1	0	0	157
34905	2	57	1.04	25.23	88.9	1.6	0.5	5.2	352	300	0.7	22	20	262	0	57	183	0	0	5.6	0	0	118	70	92	2	3	1	92689.523968	1	45	1	0	0	163
34906	2	44	0.52	23.49	79.8	2.3	0.7	5.1	360	94	0.7	12	17	183	0	46	94	0	0	5.4	0	0	102	74	91	2	3	1	124921.74455	1	57	1	0	0	164
34908	1	47	5	26.66	92.2	1.4	0.4	3.7	290	58	1	28	26	212	1	68	127	0	0	4.9	0	0	126	66	102	2	3	3	87154.150225	2	44	1	0	0	174
34910	1	85	1.71	25.94	96.6	1.7	0.5	4.3	251	77	1	132	92	141	0	37	75	0	1	7.3	0	0	138	0	167	2	1	1	8795.406521	1	44	1	1	0	42
34911	2	70	1.58	22.34	90	2.7	0.7	6.2	298	191	1.1	20	25	189	2	50	95	1	0	5.2	0	0	172	0	94	2	3	2	64300.025212	2	53	1	1	0	90
34913	2	81	2.05	32.83	110.7	2.2	0.7	3.7	261	75	1	19	25	215	0	100	95	1	0	5.5	0	0	182	72	86	2	3	0	30730.514679	2	46	1	1	0	77
34914	2	28	4.97	37.19	109.7	2.3	0.4	3	419	126	0.9	22	21	247	0	61	155	0	0	6	0	0	124	76	113	1	3	0	16422.483284	2	58	1	0	0	176
34915	1	41	0.61	28.29	97	2.7	0.8	5.3	254	152	1	21	21	181	0	64	89	1	0	5.1	0	0	138	70	88	1	3	1	18899.729531	2	50	1	0	0	157
34919	2	28	0.48	24.49	89	1.9	0.3	1.9	245	61	0.9	15	21	132	2	94	35	0	0	4.9	0	0	118	70	97	3	1	3	25293.440253	2	57	1	0	0	163
34922	2	40	5	19.68	68.4	3.5	0.5	4	342	82	0.8	13	25	200	0	81	143	0	0	5.6	0	0	130	84	96	2	3	2	99477.936924	1	47	1	0	0	179
34925	1	35	5	27.31	100.5	2.2	0.5	4.1	256	269	1.2	19	30	228	0	50	139	0	0	4.9	0	0	126	76	100	2	3	1	88673.875065	2	47	1	0	0	171
34928	1	85	2.05	22.13	89.5	1.4	0.6	3.2	242	90	1.2	15	15	191	0	42	126	1	0	5.5	0	0	140	72	103	2	3	1	20248.919021	2	46	1	1	1	34
34929	1	21	1.04	35.89	115	2.1	0.5	2	241	67	1.1	18	23	162	0	48	102	0	0	5.2	0	0	126	72	102	3	1	1	24771.307609	1	52	1	0	0	180
34934	2	66	1.79	37.36	112.9	2.4	0.7	5.4	231	311	0.6	21	19	194	0	54	92	1	1	6.8	0	0	134	76	162	2	2	0	66554.906357	1	45	1	1	0	124
34935	1	42	5	22.88	84	1.7	0.6	3.8	239	64	1.1	20	20	197	2	45	137	0	0	4.6	0	0	108	60	99	2	3	1	108279.77135	2	47	1	0	0	171
34939	2	35	1.38	39.45	115.2	2.3	0.6	3.8	326	114	0.9	46	27	221	0	52	134	1	0	6.1	0	0	134	78	105	2	3	0	60520.982142	1	47	1	0	0	179
34941	1	39	3.54	33.44	107.1	1.6	0.3	3.2	231	35	1	24	24	159	1	51	99	0	0	4.8	0	0	120	68	89	3	3	1	24787.806876	1	52	1	0	0	179
34945	2	24	0.84	32.08	118	2.4	0.7	10.3	282	333	0.7	15	23	281	0	51	76	0	0	4.7	0	0	106	0	73	3	3	1	25525.722486	2	44	1	0	0	175
34946	1	48	3.56	25.49	98.6	2.3	0.8	5.3	289	229	0.9	28	20	279	1	35	199	0	0	5.3	0	0	136	82	92	2	3	3	84964.644829	2	44	1	0	0	177
34947	2	29	0.93	26.67	84.8	2.4	0.6	5.4	334	138	0.9	19	27	217	2	81	132	1	0	5	0	0	114	66	78	1	2	1	19744.020761	1	48	1	0	0	160
34952	2	25	3.01	23.4	88.2	2	0.6	6.1	239	134	0.6	19	20	178	0	76	97	0	0	4.7	0	0	110	44	80	1	2	0	16946.215483	2	58	1	0	0	177
34955	2	34	5	21.97	78.9	2.3	0.7	5.2	257	79	0.8	21	28	268	0	58	193	0	0	4.8	0	0	94	56	85	2	3	1	91115.083209	1	52	1	0	0	180
34956	1	45	5	33.08	105.6	1.9	0.4	4.1	226	771	0.8	24	27	201	0	30	145	0	0	4.8	0	0	106	54	217	1	1	0	15848.637971	1	58	1	1	1	132
34960	2	76	0.76	34.24	117	2.1	0.4	5.7	282	128	0.8	16	19	260	1	57	140	1	0	5.8	1	0	124	54	105	2	2	0	43683.583716	2	46	1	1	0	120
34962	1	54	5	29.64	104.3	1.8	0.4	3.8	277	169	1.2	178	71	225	0	51	146	0	0	5.6	0	0	118	70	113	4	3	2	101235.203689	1	56	1	0	0	175
34965	2	59	1.5	21.83	89.5	1.5	0.3	2.6	206	113	0.4	14	16	248	0	53	153	0	1	8.7	0	0	96	56	302	1	1	0	16146.67151	1	58	1	1	1	60
34966	1	25	1.53	26.55	91.6	2.6	0.6	5.1	280	242	0.8	24	23	166	0	36	148	0	0	5.1	0	0	118	50	91	1	1	1	22355.05006	2	50	1	0	0	156
34974	1	64	1.87	32.72	112.8	2.3	0.5	2.6	193	188	0.8	32	31	219	1	44	113	1	1	5.9	0	0	126	74	150	1	1	1	4008.181584	2	58	1	0	0	177
34975	1	63	4.07	27.98	111.8	1.3	0.5	3.7	290	442	1	57	48	273	1	50	119	1	0	5.1	0	0	136	88	106	2	3	3	50277.532488	2	56	1	0	0	172
34977	2	23	1.45	52.4	143.8	1.8	0.3	6	540	137	0.8	14	18	181	0	61	83	1	0	5.9	0	0	136	82	98	3	3	1	28127.761643	1	52	1	0	0	179
34985	2	30	1.86	21.52	75	2	0.6	4.5	337	161	0.62	15	21	153	0	52	57	0	0	4.8	0	0	108	74	80	1	2	1	29134.484368	1	56	1	0	0	175
34986	1	22	0.3	28.38	104.8	2.7	0.8	3.9	347	118	0.8	22	24	190	0	44	122	0	0	5.2	0	0	122	78	99	1	2	1	21250.70568	2	54	1	0	0	161
34987	1	25	1.36	22.19	82.6	1.8	0.5	5.4	251	209	0.9	41	32	213	1	56	56	0	0	5.5	0	0	132	54	96	1	3	3	17372.537612	2	58	1	0	0	177
34988	2	71	0.78	37.13	121.7	1.6	0.5	2	236	95	0.8	20	23	207	0	63	146	1	0	5.7	0	0	134	84	101	3	1	0	26116.921295	1	49	1	0	0	162
34993	1	36	2.55	28.34	97.6	2.1	0.6	1.6	175	239	1	27	25	206	2	44	78	0	0	5.2	0	0	118	72	95	3	2	1	23774.358042	2	51	1	0	0	170
34994	2	65	0.43	25.28	87.5	3.8	0.5	4.1	314	329	0.7	98	83	165	0	34	65	0	1	7.1	0	0	130	70	155	4	1	0	39641.138085	2	49	1	0	0	169
34995	2	60	0.99	22.22	89.1	2.4	0.4	2.9	283	203	0.9	26	25	253	0	65	137	1	1	8.5	0	0	134	60	142	1	1	1	5394.326532	2	57	1	0	0	174
34996	1	50	1.29	26.34	97.7	1.5	0.7	4	218	115	1	21	28	216	2	114	101	0	0	5.7	0	0	108	64	114	3	3	3	33724.822821	1	49	1	1	0	154
34997	1	78	1.41	21.3	94.1	1.1	0.6	3.7	190	78	1.1	23	28	168	1	47	85	0	0	5.5	1	0	116	50	113	2	1	0	15488.021604	1	48	1	0	0	160
34998	2	31	3.5	23.87	81.3	2.3	0.6	4.2	268	40	0.8	11	15	160	0	66	46	0	0	4.9	0	0	110	80	85	2	3	1	96031.455704	2	54	1	0	0	157
34999	1	25	0.77	27.29	100.7	3.3	0.9	7	350	374	0.8	22	25	243	0	40	206	0	0	5	0	0	112	78	107	1	1	1	20718.357505	1	55	1	0	0	173
35002	2	24	1.99	21.3	74.6	2.3	0.5	4.4	197	63	0.8	30	33	180	1	96	105	0	0	5	0	0	118	80	74	2	3	1	72492.921523	1	54	1	0	0	165
35004	1	69	2.68	24.84	104.3	1.6	0.5	2.3	271	107	1.2	17	20	213	1	62	124	0	0	5.5	0	0	100	64	95	2	2	3	60660.067815	2	44	1	0	0	175
35007	2	46	0.51	35.64	114.8	1.6	0.6	4.5	275	221	0.7	30	27	195	2	52	106	1	1	6.8	1	0	132	86	129	1	1	1	18021.004471	2	57	1	0	0	174
35010	2	38	5	21.2	79.1	1.2	0.4	3.5	269	48	0.7	16	19	225	0	76	130	1	0	5	0	0	104	76	92	2	3	2	86832.981585	2	51	1	0	0	171
35013	2	55	1.24	32.08	99	2.7	0.7	4.6	337	148	1	25	30	234	0	53	151	0	0	6	0	0	112	58	110	4	1	1	68893.696853	1	57	1	0	0	165
35015	2	28	2	29.82	99.5	2.6	0.7	8.2	308	180	0.5	14	15	195	0	64	93	0	0	4.8	0	0	106	60	80	2	3	1	7892.106998	2	53	1	0	0	166
35017	1	56	3.73	29.51	110	1.9	0.4	3.9	247	154	0.8	40	23	226	1	39	156	1	1	6.5	0	1	106	54	201	1	1	1	22778.585632	1	56	1	0	0	175
35018	2	66	1.25	32.32	129	2	0.5	4	206	38	0.7	23	29	211	0	92	111	1	0	5	0	0	192	80	82	3	1	0	20307.498845	1	49	1	1	0	92
35021	1	34	5	29.82	123.9	1.8	0.4	8.2	261	104	0.9	18	17	294	0	33	242	0	0	5.1	0	0	114	72	93	3	3	1	26380.673396	2	54	1	0	0	160
35022	2	29	4.82	17.79	69	2.3	0.5	3.2	332	140	0.8	13	23	182	0	88	95	0	0	5	0	0	100	60	87	2	3	0	72251.575689	1	54	1	0	0	165
35023	1	48	1.24	33.99	118.7	1.6	0.3	3.8	275	76	0.8	57	30	230	0	55	143	1	0	6	0	0	132	80	90	3	1	1	21638.926081	1	44	1	0	0	177
35027	2	25	2.58	29.24	103.2	1.6	0.5	4.4	323	317	0.5	15	20	291	0	69	188	0	0	4.7	0	0	114	88	89	4	3	0	5175.959637	1	51	1	0	0	164
35029	2	45	1.14	36.89	107.5	1.9	0.6	4.7	328	249	0.9	44	51	171	1	41	80	0	0	5.6	0	0	128	56	94	2	3	0	27561.487839	2	45	1	0	0	159
35035	1	49	1.94	24.63	88	2.2	0.5	4.3	280	85	1.1	16	17	204	0	52	128	1	0	5.8	0	0	152	100	99	3	1	0	26932.074284	2	49	1	0	0	169
35038	2	37	5	32.48	102.2	1.8	0.6	4.5	258	159	0.6	28	20	164	0	57	79	0	0	4.7	0	0	116	72	96	2	3	1	76820.870298	1	58	1	0	0	166
35041	2	76	1.67	25.37	96.8	1.5	0.3	1.9	305	247	0.6	19	24	243	1	53	138	0	0	5.1	0	0	118	56	112	2	3	1	63032.095401	1	47	1	0	0	179
35042	2	23	2.61	34.02	123.4	3.5	0.9	5.9	303	287	0.7	11	18	185	0	48	75	0	0	5	0	0	100	54	85	2	1	0	5604.292966	1	48	1	0	0	159
35045	2	24	0.95	35.33	104	2	0.7	5	241	201	0.6	13	16	187	0	54	96	0	0	4.9	0	0	112	62	71	1	1	0	18470.782591	1	56	1	0	0	175
35047	2	36	1.04	32.48	100.7	2.5	0.4	4.2	304	138	0.8	34	27	151	2	34	83	0	0	5.5	0	0	108	80	90	1	1	1	27091.191317	1	54	1	0	0	165
35048	2	31	5	20.23	76.3	1.6	0.4	5.5	198	63	0.7	14	17	176	1	100	62	0	0	5.3	0	0	100	62	89	4	3	1	7143.607236	1	58	1	0	0	166
35051	2	25	1.68	22.22	78.8	2.8	1	5.6	558	34	0.6	15	25	188	1	92	91	0	0	5.1	0	0	120	66	94	1	3	0	23331.179061	2	55	1	0	0	169
35053	2	80	5	27.02	105	1.9	0.5	3.8	271	173	1.1	40	39	226	0	52	90	1	0	5.6	0	0	176	64	99	2	3	0	44116.96338	1	57	1	0	0	164
35055	2	46	2.73	28.55	96	2.4	0.5	2.3	246	80	0.9	30	35	210	0	52	111	1	0	5.3	0	0	114	72	97	3	3	0	31274.81682	1	53	1	0	0	159
35056	2	35	0.72	25.87	87	3.7	0.5	2.4	347	34	0.8	15	18	184	2	67	107	0	0	5.2	0	0	108	70	104	3	3	1	31491.067715	1	55	1	0	0	173
35058	2	32	4.5	24.16	83.7	2.5	0.4	2.9	263	77	0.8	36	31	164	0	44	91	0	0	5.1	0	0	106	60	95	2	3	1	93470.466741	2	50	1	0	0	157
35061	1	71	5	29.78	115	1.4	0.3	3.9	290	159	1	34	30	174	1	47	91	1	0	5.8	0	0	136	56	100	2	3	1	42162.128424	1	55	1	1	0	162
35062	1	46	1.16	28.26	95.9	2.5	0.3	2.5	246	118	1.1	27	22	188	2	57	114	1	0	5.5	0	0	122	96	107	3	1	3	26394.12055	2	57	1	1	1	147
35063	1	46	1.22	27.36	99.4	1.2	0.5	5.5	208	167	1.8	23	24	195	1	50	115	1	0	4.6	0	0	128	90	102	2	3	1	94827.550231	1	47	1	0	0	178
35067	1	54	3.57	43.64	136.5	1.6	0.4	3.5	236	193	0.8	23	23	222	0	52	134	1	0	5.6	0	0	146	66	122	4	3	2	87200.974508	2	54	1	0	0	161
35071	2	64	4.29	33.98	99	2.5	0.5	4	275	192	0.9	20	23	202	0	61	112	1	0	5.9	0	0	154	78	111	2	1	0	55862.092273	1	51	1	0	0	163
35076	1	29	4.18	32.78	106.9	2.7	0.6	5.4	258	274	0.9	64	33	238	0	45	125	0	0	5.6	0	0	120	70	93	3	3	3	24771.307609	1	52	1	0	0	180
35077	2	50	1.18	36.13	114.8	2.3	0.5	6.1	313	96	0.8	18	19	235	0	75	124	1	0	5.3	1	0	128	82	93	2	2	2	46780.483246	2	44	1	0	0	175
35078	2	47	1.16	40.96	116.5	2	0.3	5	360	45	0.8	16	18	153	2	38	107	0	0	6.1	0	0	114	76	101	3	1	3	25288.712822	2	57	1	0	0	174
35079	2	84	3.42	35.54	100.1	1.8	0.4	3.2	277	63	1	15	18	142	0	62	82	0	1	5.3	1	0	138	74	92	3	1	0	18578.005497	1	48	1	1	0	52
35080	1	52	5	32.19	110.8	2	0.4	3.3	335	524	1	36	19	318	0	41	196	1	1	10.6	0	0	122	74	282	2	2	1	100919.498403	2	47	1	0	0	171
35081	1	49	5	22.82	87.5	1.4	0.3	2.3	295	103	1	23	28	234	0	81	132	0	0	5.1	0	0	110	74	90	2	3	3	74867.26897	1	51	1	0	0	162
35082	1	23	1.71	22.61	83.3	2.5	0.6	5.5	324	110	0.9	38	26	172	1	34	84	0	0	4.9	0	0	128	72	102	4	1	1	49826.771692	2	49	1	0	0	167
35084	2	32	0.95	27	89.7	2.3	0.5	7.3	305	173	0.6	14	19	273	0	56	177	0	0	5.1	0	0	98	62	77	1	2	0	4303.103895	2	55	1	1	0	157
35087	2	60	2.34	30.03	93	1.7	0.7	7.2	310	176	1.3	18	26	281	0	60	115	1	0	5.5	0	0	140	82	100	2	3	2	64015.053555	1	55	1	0	0	172
35091	2	36	3.5	20.96	76.9	1.3	0.3	3	154	95	0.6	18	20	174	0	62	83	0	0	4.8	0	0	112	72	99	4	3	0	96455.995145	2	48	1	0	0	176
35092	2	72	1.64	32.04	105	2.4	0.6	4.2	342	270	0.8	39	31	202	0	28	115	1	1	6.5	0	0	130	68	144	2	3	0	55782.890114	1	54	1	0	0	165
35094	1	62	3.01	22.46	81.6	2.3	0.4	3.2	271	687	0.7	30	29	199	0	27	115	0	0	5.4	0	0	122	82	84	4	3	0	70452.813351	2	58	1	0	0	177
35099	1	80	1.43	30.85	120.2	2.1	0.7	5.1	223	236	1.5	31	34	158	1	36	95	1	0	6.3	0	0	154	82	136	2	1	1	11552.83418	2	46	1	0	0	178
35100	2	60	1.84	28.82	100.5	3.1	0.6	1.8	284	168	0.7	26	21	154	0	32	78	1	0	6.2	0	0	162	76	102	3	1	0	12028.836711	2	52	1	0	0	167
35102	2	23	2.65	23.5	84	2.3	0.6	3.5	290	50	0.8	62	45	207	0	88	106	0	0	4.9	0	0	104	70	72	3	3	1	5747.011173	2	51	1	0	0	171
35108	1	31	3.12	31.49	103.9	1.7	1	5.4	240	54	1	50	28	114	0	41	48	0	0	4.9	0	0	122	70	91	2	2	1	88673.875065	2	47	1	0	0	170
35112	2	20	1.16	24.84	86.5	2.9	0.6	2.6	261	41	0.6	51	32	137	0	78	51	0	0	4.3	0	0	112	68	90	4	2	1	27796.271674	1	57	1	0	0	165
35113	2	21	1.29	31.12	93.2	1.5	0.4	1.1	198	57	0.7	16	19	186	2	69	96	1	0	5.4	0	0	122	82	83	3	3	3	30247.947793	1	47	1	0	0	178
35116	2	85	5	21.12	86.7	1.8	0.5	4.5	181	120	0.7	24	22	210	0	53	128	1	0	5.8	0	0	164	60	101	2	2	0	25617.991873	1	51	1	1	0	32
35117	2	53	5	37.12	113	1.9	0.5	4.5	232	138	0.9	29	25	151	1	44	67	0	1	7.7	1	0	136	80	208	2	2	1	102437.12755	2	46	1	0	0	178
35119	2	46	2.48	26.36	101.6	2.3	0.4	5.5	289	473	0.8	18	21	166	0	38	168	0	0	4.7	0	0	110	72	86	2	3	1	108347.487764	1	46	1	0	0	170
35120	1	76	1.97	33.07	114.2	1.1	0.6	3.2	245	175	2.3	10	19	243	0	38	222	1	0	5.7	1	0	152	58	114	3	1	0	11778.896057	2	48	1	1	1	99
35121	1	73	3.03	27.25	109	2.2	0.8	3.5	191	177	1.4	24	28	209	0	58	128	1	0	4.5	0	0	182	84	101	2	3	1	48584.095341	2	47	1	1	0	86
35122	2	70	2.2	29.65	98.8	1.9	0.6	3.3	282	144	0.8	41	35	211	1	74	108	1	0	5.4	0	0	148	76	93	2	2	3	54508.828343	2	53	1	0	0	167
35126	1	28	1.22	25.7	91.8	2.2	0.6	4.4	306	187	1	26	21	196	0	40	165	0	0	5.2	0	0	120	62	91	1	1	1	24010.374099	2	46	1	0	0	178
35127	2	29	1.03	30.55	90.7	3.3	0.5	2.5	371	53	0.9	23	25	170	0	61	232	0	0	5.1	0	0	116	60	60	3	3	3	24104.146861	1	44	1	0	0	177
35128	1	48	3.03	24.28	87.1	2.3	0.5	3.7	288	421	0.8	46	31	226	0	37	109	1	0	5.4	0	0	136	68	100	1	3	0	25140.002006	2	55	1	0	0	168
35131	1	47	4	29.67	103.5	2.3	0.6	4.6	248	110	0.9	30	25	168	0	38	115	0	0	5.4	0	0	122	82	105	4	3	0	84036.552383	2	51	1	0	0	171
35132	2	85	3.18	23.24	90	1.6	0.9	5.2	235	99	1	13	18	190	0	74	147	1	0	5.8	0	0	150	70	99	3	3	1	19353.648229	2	49	1	1	0	41
35133	2	51	3.48	26.88	96.4	1.5	0.3	9.4	282	314	1	16	24	289	0	47	104	0	0	5.7	0	0	124	72	116	2	3	3	97223.078117	2	54	1	0	0	161
35134	1	21	0.37	18.54	66.1	1.9	0.6	7.4	178	143	0.9	13	18	139	2	38	69	0	0	4	0	0	132	54	100	4	3	0	25259.470607	1	45	1	0	0	163
35135	1	33	1.3	24.62	99.5	1.7	0.5	4.3	267	220	1	25	19	210	1	42	119	0	0	4.7	0	0	112	72	91	2	2	1	37536.532275	2	44	1	0	0	175
35138	2	29	2.71	35.44	120.3	1.6	0.5	9.3	254	212	0.7	11	15	235	1	70	146	0	0	5.2	0	0	126	78	95	3	3	3	5544.076401	2	49	1	0	0	169
35142	1	81	2.27	33.01	120	1.6	0.6	4.1	203	153	1.4	41	47	145	1	48	68	0	0	5.2	0	0	138	80	97	2	3	3	24139.33362	2	56	1	1	0	148
35143	1	71	4.37	26.82	104.9	1.9	0.6	3.8	191	68	1.2	15	20	183	1	54	132	0	0	6.2	1	1	104	68	103	2	2	3	46741.722225	1	46	1	1	0	99
35144	1	66	0.62	27.39	99	2.4	0.7	4.5	245	248	1.1	21	29	276	2	80	164	1	0	5.6	0	0	160	76	121	1	1	3	3216.7606	2	58	1	1	1	98
35146	2	85	2.57	29.89	99	1.4	0.4	2.7	128	69	0.9	15	22	197	0	74	116	1	0	5.1	0	0	132	76	93	2	3	0	31038.540561	1	55	1	1	0	142
35149	2	29	3.49	34.65	102	2.5	0.5	3.6	228	111	0.7	19	17	195	0	56	67	0	0	4.9	0	0	104	72	109	2	2	1	65632.546142	2	44	1	0	0	174
35151	2	81	1.95	27.34	88.4	1.7	0.4	3.7	177	185	1	33	37	180	0	38	98	1	0	5.8	1	0	140	66	105	2	2	0	27429.825634	1	44	1	1	0	142
35154	2	23	0.77	38.42	124	2.1	0.6	4.6	406	130	0.8	17	19	166	0	27	108	0	0	5.4	0	0	100	56	102	2	3	1	63213.353451	1	48	1	0	0	159
35155	2	41	5	34.34	111.6	2.7	0.4	4.2	349	58	0.8	13	17	157	0	54	96	1	0	5.7	0	0	86	66	98	3	3	1	23916.787876	2	52	1	0	0	167
35157	1	46	0	27.83	98.1	2.6	0.3	4.7	286	81	1.4	23	27	124	0	48	57	1	1	11.2	0	0	152	76	206	3	3	0	17388.482045	2	45	1	0	0	160
35159	2	25	3.12	28.07	93	1.9	0.2	4.5	255	214	0.5	87	50	273	0	78	134	0	0	4.9	0	0	104	30	100	3	3	0	5135.630664	1	51	1	0	0	163
35161	2	62	0.86	27.98	91.1	3.3	0.6	3.4	302	238	0.8	23	21	248	0	53	164	1	1	8	0	0	150	58	152	1	1	0	7731.760113	2	54	1	0	0	160
35162	2	25	2.18	33.48	113.3	3	0.2	8.4	351	99	0.7	27	20	153	1	49	86	0	0	4.8	0	0	128	64	96	2	1	3	71411.098038	1	47	1	0	0	179
35163	1	36	5	25.97	86.7	2.4	0.3	3.3	214	112	1.2	18	19	205	0	41	136	0	0	5.3	0	0	118	72	100	3	3	2	21109.807995	1	51	1	0	0	164
35165	2	85	1.22	23.88	91.2	2.5	0.5	2.8	211	154	1.4	16	27	234	0	60	153	1	0	5.7	1	0	200	76	105	3	3	1	20301.797995	2	54	1	1	0	49
35169	1	25	0.16	27.91	90.3	2.6	0.3	4.3	263	142	0.8	32	27	219	2	40	73	0	0	5.1	1	0	116	72	103	1	1	1	23962.215321	1	53	1	1	0	152
35171	1	44	5	26.01	100.6	2.7	0.5	2.2	334	108	1	68	42	216	2	36	153	0	0	5.2	0	0	118	62	98	2	3	1	108279.77135	2	47	1	0	0	171
35172	2	35	4.68	25.15	100.2	1.5	0.5	6.8	200	279	0.7	17	21	169	1	58	38	0	0	4.8	0	0	108	76	70	2	3	1	8527.674011	1	55	1	0	0	173
35174	1	29	3.11	28.04	94.6	2.2	0.7	3.3	394	143	0.9	23	22	246	1	35	85	0	0	5.2	0	0	130	76	93	2	3	1	94703.814294	1	53	1	0	0	159
35175	2	85	2.41	31.72	108.7	2.8	0.8	4.4	314	294	1.1	19	25	290	0	55	169	0	0	5.9	0	0	132	60	103	2	3	1	34063.139166	2	44	1	1	1	94
35178	1	69	5	22.48	91.6	1.8	0.3	2.8	198	83	1.1	30	41	192	1	64	102	1	0	5.4	0	0	138	84	85	3	3	0	7965.050797	1	51	1	0	0	159
35180	2	33	3.85	23.71	86.4	1.9	0.5	3.7	263	62	0.9	14	22	189	2	81	107	0	0	5.3	0	0	116	76	97	3	1	0	18342.215525	2	45	1	0	0	159
35181	2	66	2.55	27.44	96.9	2.8	0.7	4.3	354	137	0.8	14	18	161	2	53	77	1	1	7.1	0	0	144	68	128	2	3	0	69657.19335	2	44	1	0	0	175
35183	2	28	1.15	37.2	117.5	3.6	0.6	5.5	273	119	0.8	109	46	165	2	40	101	0	0	4.9	0	0	100	64	93	2	2	0	69409.963951	1	49	1	0	0	162
35184	2	21	1.19	30.08	106	1.8	0.5	5.2	260	272	0.5	14	23	320	0	99	143	1	0	5.5	0	0	116	76	85	1	2	0	3219.248362	2	49	1	0	0	169
35185	1	81	2.58	26.8	102.3	2.1	0.9	5	116	176	1.1	14	14	229	1	31	126	1	0	5.5	1	1	144	78	103	2	1	0	17994.310466	2	58	1	1	1	58
35186	1	45	3.36	39.59	120	2.3	0.8	6.1	302	371	1	38	31	237	0	39	106	1	1	7.7	0	0	162	108	184	2	2	1	88900.988555	2	47	1	0	0	171
35188	1	33	0.8	28.38	90.2	4.4	0.9	5.2	366	119	1.2	21	26	168	2	59	87	0	0	4.5	0	0	116	70	62	3	2	3	24990.267479	1	45	1	0	0	172
35190	1	54	3.79	19.86	82.3	1.8	0.7	2.8	233	99	0.8	18	28	188	2	63	104	1	0	5.5	0	0	130	62	91	2	3	3	88815.807369	2	54	1	1	1	4
35191	2	30	2.57	35.37	107	2.3	0.4	4.5	264	67	0.7	17	10	198	0	79	117	0	0	4.8	0	0	104	68	79	1	3	0	18467.036243	1	48	1	0	0	159
35198	2	61	5	23.67	86.4	3.4	0.8	3.8	329	62	0.7	30	25	195	0	72	106	1	1	6.8	0	0	140	80	161	4	2	2	84852.28904	1	57	1	0	0	164
35202	2	48	1.84	27.12	90.9	2.3	0.2	1.3	247	77	0.9	20	28	258	0	76	166	0	0	5.5	0	0	118	74	98	3	3	0	23685.918285	2	52	1	0	0	167
35203	2	72	2.55	18.56	72.2	1.6	0.6	3.1	272	66	0.9	22	32	202	0	81	159	0	0	5.5	0	0	124	72	91	2	2	0	53371.309694	2	50	1	1	0	98
35205	2	32	0.98	28.29	92.5	2.1	0.5	5.4	204	181	0.5	33	25	176	0	60	107	0	0	4.9	0	0	98	54	88	1	1	1	2918.94714	2	49	1	0	0	168
35206	1	68	2.49	29.71	108	1.2	0.6	4.5	125	135	2.6	17	17	130	1	36	73	1	1	4.7	1	1	148	78	143	2	1	0	78681.75885	1	49	1	1	0	59
35208	1	56	3.79	33.5	132	2	0.6	4.1	150	130	1.1	22	24	130	1	35	71	0	0	5.7	0	0	114	68	88	2	2	0	83545.461756	2	49	1	0	0	167
35211	1	40	4.97	30	114.5	3.1	0.6	2.6	307	118	0.6	17	17	167	1	53	120	1	0	5	0	0	120	92	97	1	3	1	20449.843504	2	58	1	0	0	176
35213	1	42	5	34.2	111.7	3	0.7	4.7	244	165	1.1	34	26	215	0	40	133	0	0	5.3	0	0	124	82	123	2	3	1	70187.099734	2	56	1	0	0	172
35214	1	50	0.71	41.05	134.5	1.7	0.4	4.2	347	333	0.9	11	16	271	2	32	162	1	1	5.1	1	0	102	68	93	2	3	1	31567.507139	2	50	1	1	1	22
35215	2	52	3.1	34.4	107.3	1.6	0.5	5.6	250	252	1.1	18	17	242	1	35	182	1	0	5	1	0	124	70	95	3	1	0	20404.793067	1	51	1	0	0	163
35216	2	71	1.53	27.13	97	2.4	0.8	6.6	303	244	1.6	21	24	200	0	45	83	1	1	6.5	1	0	170	60	226	2	1	0	50124.690514	2	44	1	1	0	6
35218	2	37	5	22.58	85.4	2.6	0.7	7.5	401	68	0.8	13	20	139	0	38	68	0	0	6.1	0	0	126	88	99	4	3	1	40353.759648	2	45	1	0	0	158
35221	2	61	0.65	27.7	97.3	2.7	0.5	3.3	280	296	0.7	19	18	264	0	44	151	1	1	13.2	0	0	136	68	371	1	1	0	9550.423397	2	51	1	0	0	169
35222	1	24	3.11	30.72	95.7	2.7	0.6	3.3	205	160	0.9	41	33	155	0	43	88	0	0	5.7	0	0	120	66	91	1	3	1	27825.714584	1	57	1	0	0	164
35224	2	20	0.31	48.47	129.7	2.1	0.4	2.1	416	52	0.8	26	27	134	0	47	80	0	0	5.8	0	0	132	76	104	4	3	1	32480.779087	1	49	1	0	0	162
35225	1	48	3.98	32.11	119.8	3.4	0.5	2.4	215	71	1.3	27	23	203	0	41	158	0	0	5.7	0	0	116	84	103	3	3	1	29474.91701	1	50	1	0	0	161
35228	1	36	3.25	27.83	97.3	2	0.9	3.8	257	129	1.2	29	28	191	1	40	114	0	0	4.8	0	0	112	78	101	2	3	1	77639.452106	2	48	1	0	0	175
35232	2	67	1.95	27.56	97.3	3	0.8	3.9	287	241	0.7	20	22	243	0	53	127	1	1	6.1	0	0	152	68	127	1	2	0	8820.96815	1	57	1	0	0	175
35233	1	47	4	43.83	130.7	1.6	0.5	3.6	239	94	1.2	19	26	138	0	41	73	0	0	5.8	0	0	126	74	94	3	2	0	17277.679505	2	45	1	0	0	159
35235	2	82	2.27	30	93	2.7	0.9	7.6	378	166	1.7	30	23	138	0	46	70	1	0	6.1	0	0	120	50	99	4	2	0	33628.678603	2	57	1	1	0	87
35237	1	67	0.89	24.13	102.5	2.7	1.1	10.4	249	90	0.8	20	23	179	2	48	106	1	0	5.1	0	0	122	94	82	2	3	2	35101.724587	1	47	1	1	0	122
35238	2	51	5	24.96	88.2	1.4	0.5	3.5	166	83	0.8	18	19	145	0	42	75	1	0	5.5	0	0	120	78	119	2	3	0	77432.302063	2	52	1	0	0	167
35241	2	30	0.44	34.78	103.9	2.1	0.6	9.5	296	165	0.8	20	17	131	1	43	85	0	0	6	0	0	112	74	112	1	1	1	33736.967434	1	57	1	0	0	165
35247	2	34	3.9	24.22	84.5	2.8	0.3	6.6	235	98	1	22	21	184	1	66	115	0	0	4.3	0	0	98	52	96	2	3	3	91922.021133	1	55	1	0	0	173
35248	1	37	3.42	27.43	89.3	1.2	0.5	1.8	277	47	1.3	33	56	219	0	58	153	0	0	4.9	0	0	126	84	83	3	3	1	26212.570992	2	54	1	0	0	161
35249	2	83	2.71	19.46	78.1	1.2	0.5	9.1	370	221	1.2	22	18	177	0	76	107	1	0	5.2	1	0	140	58	100	2	2	1	39450.693959	1	53	1	1	0	32
35255	2	45	1.81	27.02	89.6	1.7	0.3	1.9	268	126	1	19	20	267	0	60	170	1	0	5.5	0	0	132	94	98	3	3	1	26754.15132	2	51	1	1	0	69
35257	2	21	0.94	21.24	79.7	2.1	0.5	3.7	253	89	0.9	22	21	216	0	83	112	0	0	5	0	0	120	58	64	3	3	1	28308.14625	1	52	1	0	0	180
35260	2	74	1.19	24.16	91.1	1	0.6	3.3	287	367	1.7	16	19	246	0	37	147	0	0	4.9	0	0	136	56	124	2	1	0	44502.254233	2	47	1	1	0	128
35261	2	24	0.23	23.15	76.9	2.1	0.5	8.5	371	141	0.7	29	32	168	2	45	84	0	0	4.9	0	0	112	78	38	2	1	1	69409.963951	1	49	1	0	0	162
35263	2	27	1.55	36.17	112.5	1.5	0.3	3.4	438	113	1	20	17	199	0	67	113	0	0	5.3	0	0	126	76	95	3	1	0	26728.942768	1	48	1	0	0	161
35265	2	33	5	24.64	92.2	1.6	0.7	7.2	264	151	0.6	15	20	237	0	73	131	0	0	4.6	0	0	108	58	62	2	3	1	8028.741204	2	51	1	0	0	171
35266	1	34	3.25	32.95	118.9	3.1	1	4.9	334	206	1	49	37	241	0	50	146	0	0	5.3	0	0	108	58	91	4	3	2	82251.42659	2	58	1	0	0	176
35268	1	39	2.93	30.01	102	3.3	1	7.3	246	295	1.1	22	25	211	2	51	137	0	1	5.6	0	0	122	76	149	4	2	1	61793.69922	1	51	1	0	0	163
35273	1	79	1.59	28.87	114.8	1.9	0.6	2.8	188	377	1.1	28	28	188	0	27	86	1	1	6.6	0	0	140	86	179	2	1	1	43427.300249	2	46	1	1	0	144
35278	2	29	3.36	23.79	82.4	2.1	0.5	4.2	316	108	0.6	10	18	274	0	74	152	0	0	5.1	0	0	106	58	94	1	2	0	19835.479309	1	53	1	0	0	159
35280	1	23	2.1	21.39	77.4	1.5	0.9	8.2	282	74	1	16	13	155	0	39	99	0	0	5.2	0	0	120	74	94	3	1	0	24613.460374	1	52	1	0	0	178
35284	1	54	1	21.31	74.8	1.2	0.3	2.7	233	38	0.9	14	26	246	0	71	158	1	0	5.8	0	0	162	90	93	3	1	0	32455.948059	1	49	1	0	0	162
35287	2	45	1.37	28.91	94.8	1	0.5	5.4	373	137	0.8	31	36	183	0	50	94	0	0	4.9	0	0	116	78	92	2	3	1	93721.465165	2	52	1	0	0	167
35290	1	52	1.15	33.58	116.6	1.6	0.6	6.4	240	107	0.9	17	19	187	2	42	99	1	0	5.1	0	0	124	64	105	2	3	1	30678.691143	1	45	1	0	0	162
35297	2	28	2.27	26.11	91.5	3.2	0.6	4.9	267	59	0.7	16	18	192	2	54	99	0	0	5.2	0	0	110	72	105	2	2	1	69117.736928	2	50	1	0	0	156
35298	2	52	3.35	32	108.2	3.2	0.2	5.5	345	269	0.9	34	31	277	0	52	216	0	0	5.8	0	0	112	68	115	2	3	1	108893.709967	1	46	1	0	0	170
35299	1	48	2.83	25.13	83.5	1.2	0.4	3.1	206	122	1.3	26	20	191	2	50	93	0	0	5	0	0	124	80	96	3	3	2	26584.657607	2	50	1	0	0	157
35301	2	80	4.7	22.26	77.8	1.2	0.3	1.1	214	65	0.9	21	34	218	0	108	90	1	0	5.2	0	0	142	56	109	3	3	1	18578.005497	1	46	1	0	0	170
35302	1	24	2.07	26.55	97	2.4	0.7	4.5	191	611	0.6	33	30	295	2	43	137	0	0	5.5	0	0	132	72	98	1	1	0	24205.230114	1	50	1	0	0	161
35304	2	85	4.9	24.47	85.7	0.6	0.3	6.7	273	110	0.6	11	20	164	0	69	74	0	0	4.9	0	0	116	76	82	3	3	0	18780.177722	1	48	1	0	0	161
35305	1	39	1.08	29.71	98.1	1.9	0.8	5.5	322	259	0.8	121	72	259	2	45	183	1	0	5.1	0	0	150	90	104	1	1	1	26411.713462	2	49	1	0	0	168
35306	1	78	0.99	24.72	96.8	1.2	0.9	7.3	295	138	1.1	10	20	146	1	44	75	0	0	5.6	0	0	106	52	92	2	1	0	17194.803201	1	45	1	1	0	26
35308	2	22	1.93	34.98	118.3	3.4	0.7	5.8	406	157	0.8	23	21	168	1	44	75	0	0	5.3	0	0	106	68	99	2	2	2	84529.084099	1	49	1	0	0	162
35311	2	72	2.09	24.88	87.2	1.6	0.6	3.6	275	111	0.9	30	35	168	1	62	58	0	0	5.1	0	0	116	78	92	2	2	2	63032.095401	1	47	1	0	0	178
35312	1	52	1.52	34.4	113.4	3	0.5	4.2	208	766	1.2	34	43	261	0	43	94	1	1	10.5	0	0	204	96	311	2	2	0	82142.506664	2	44	1	1	0	112
35313	2	76	2.29	21.06	78.7	2.8	0.8	6.1	334	103	0.7	14	19	223	2	62	123	1	0	5.6	0	0	154	62	104	4	1	1	65825.696378	2	47	1	1	0	153
35315	2	60	2.34	24.67	90.3	2.8	0.5	4.3	358	79	0.7	13	20	190	0	63	77	0	0	5.4	0	0	102	70	106	2	3	0	44724.374595	1	54	1	0	0	165
35318	2	32	3.11	39.91	110.8	1.9	0.6	7.3	259	334	0.5	17	17	214	0	89	154	1	0	4.8	0	0	144	84	99	4	3	0	9157.447039	1	54	1	0	0	165
35321	2	29	5	20.98	80.9	2.9	0.5	5.6	356	149	0.8	17	17	226	1	58	129	0	0	4.9	0	0	114	70	85	2	3	1	56906.458793	1	44	1	0	0	177
35322	1	28	0.85	27.3	90.6	2.6	0.7	6.3	322	161	1	36	35	179	1	53	98	0	0	5.9	0	0	120	66	113	1	2	0	16291.507087	2	56	1	0	0	172
35324	1	76	1.36	32.79	122.2	1.6	0.8	7.2	290	106	1.3	16	16	138	2	43	77	1	0	5.7	1	1	144	64	101	2	2	1	41866.97719	2	44	1	0	0	176
35325	2	35	1.61	26.47	79.8	1.8	0.6	3.5	279	54	0.5	28	29	234	0	85	128	0	0	5.6	0	0	100	58	83	1	1	1	19399.625256	1	52	1	0	0	179
35326	2	50	5	24.17	82.8	1.5	0.5	3.8	335	64	0.9	16	20	225	1	74	126	0	0	5.5	0	0	130	76	97	2	3	2	78524.677763	1	44	1	0	0	178
35328	2	23	2.81	19.84	80.5	3	0.8	7.2	333	126	1	21	19	141	2	71	90	0	0	4.9	0	0	124	68	88	2	2	2	67171.655159	1	45	1	0	0	163
35329	1	55	5	30.45	109.1	2	0.6	5.1	299	75	1	23	25	232	2	59	156	0	0	5.4	0	0	114	70	89	2	3	3	91877.541024	2	46	1	0	0	178
35330	1	21	2.61	20.98	76.6	2.3	0.4	3.3	234	177	1.1	18	24	193	2	54	94	0	0	4.8	0	0	118	52	83	2	2	3	91577.215118	1	47	1	0	0	179
35331	1	34	4.25	29.77	104.9	1.6	0.6	4.2	206	114	0.9	25	39	232	2	45	157	0	0	5.4	0	0	110	70	104	2	1	1	70362.089759	2	44	1	0	0	176
35336	2	22	0.5	27.51	89.6	1.2	0.4	5.5	300	75	0.5	15	15	158	0	71	68	0	0	4.5	0	0	112	40	73	1	1	1	18470.782591	1	56	1	0	0	175
35337	1	41	0.96	30.22	104.6	2.6	0.6	5.7	327	185	1	28	26	234	1	41	110	0	0	5.5	0	0	114	86	97	1	1	1	26377.003689	1	57	1	0	0	164
35339	2	41	1.46	28.83	94.5	3.3	0.7	2.9	476	97	0.7	19	21	154	0	41	82	0	0	5.8	0	0	104	60	115	1	2	1	18213.034419	1	54	1	0	0	164
35341	2	81	5	20.19	77	1.6	0.5	3.8	273	127	1	19	24	156	0	57	92	1	1	6.8	0	0	178	70	158	2	3	0	36879.872107	1	46	1	1	1	99
35342	1	30	4.18	26.04	100.6	2.9	0.6	2.2	273	101	1.1	70	37	187	0	54	105	0	0	5.4	0	0	132	76	98	1	2	1	28067.408776	1	54	1	0	0	164
35343	2	36	3.82	30.93	103.5	2	0.8	5.1	180	118	0.6	20	20	200	1	65	120	0	0	5.4	0	0	114	60	77	3	3	1	7861.76874	1	50	1	0	0	160
35344	2	31	0.97	24.02	85	3.5	0.7	4.8	351	123	0.8	27	23	149	1	38	92	0	0	5	0	0	106	74	84	2	3	0	91553.467423	2	47	1	0	0	171
35345	1	48	4.55	26.64	90.3	2	0.6	2.8	259	156	0.9	25	27	206	1	48	127	0	0	5.7	0	0	118	60	117	1	3	1	20132.455622	2	57	1	0	0	173
35348	1	30	1.63	21.01	78.7	2.1	0.7	4.6	206	90	1	15	19	157	2	45	90	0	0	4.9	0	0	110	38	80	2	1	1	74556.492777	2	44	1	0	0	175
35349	2	63	4.82	19.18	71.2	2.4	0.6	3.2	210	113	0.9	14	20	172	2	65	93	1	0	5.1	0	0	156	82	94	2	2	1	82177.88726	2	47	1	1	0	115
35352	2	85	0.78	22.02	84.5	1.1	0.7	2.5	175	95	1.9	13	24	175	1	50	84	0	0	6	0	0	110	60	99	3	3	0	19353.648229	2	49	1	1	0	28
35353	1	73	1.33	24.07	106.5	2	0.7	3.9	88	105	0.9	26	28	252	1	52	180	1	1	5.8	0	0	114	70	129	2	3	1	42157.144656	2	48	1	1	0	112
35362	1	69	0.65	27.31	100.6	0.9	0.3	2.8	196	352	0.9	26	24	196	1	30	193	0	0	4.8	0	0	138	80	97	1	1	1	7780.99644	1	47	1	0	0	179
35364	1	26	0.8	26.17	92.8	2	0.5	5	313	178	1.1	17	24	183	0	44	90	0	0	5.1	0	0	106	56	104	1	1	0	17093.122842	2	56	1	0	0	171
35367	1	57	5	23.86	91.2	1.6	0.6	3	232	96	1.1	41	38	271	1	61	175	0	0	5.1	0	0	116	68	88	2	3	3	69450.302635	2	52	1	0	0	167
35369	2	25	1.57	21.17	77.5	1.2	0.6	4	276	55	0.6	19	16	203	1	46	91	0	0	5.2	0	0	100	50	85	3	1	1	24062.154547	1	44	1	0	0	177
35372	1	38	5	36.95	123.4	1.9	0.4	3.9	246	185	0.8	36	68	195	0	39	119	0	0	5.3	0	0	120	74	100	2	3	0	81482.310024	1	53	1	0	0	160
35374	1	72	3.59	35	117.5	0.9	0.4	3.6	159	72	1.4	18	18	132	0	47	62	1	0	5.3	0	1	142	76	101	2	3	0	34951.035847	1	58	1	1	0	17
35375	2	65	1.56	31.49	107.3	2.8	0.8	3	270	240	0.9	74	57	305	1	79	183	1	0	5.9	0	0	146	70	110	2	3	1	75417.252931	1	46	1	0	0	169
35376	2	28	5	28.49	104.9	1.4	1	10	231	211	0.6	31	22	346	0	70	222	0	0	4.8	0	0	108	68	73	2	3	1	6119.392748	2	44	1	0	0	175
35377	2	22	2.09	23.89	82.8	1.9	0.3	4.6	351	76	0.8	11	18	192	0	76	84	0	0	4.8	0	0	110	66	99	2	2	1	57096.546505	1	44	1	0	0	176
35381	1	22	0.61	20.03	71.9	1.7	0.5	3	255	35	0.9	28	37	112	2	54	52	0	0	5.4	0	0	124	78	86	3	3	3	23607.139693	2	51	1	0	0	170
35384	2	71	2.33	24.36	91.7	0.7	0.1	7	278	40	0.6	14	24	181	0	65	76	0	0	5.7	0	0	130	64	94	1	1	0	10747.829539	1	56	1	1	0	114
35385	2	66	3.29	23.46	97.2	1.3	0.5	3.6	329	61	0.7	11	13	188	2	57	123	0	0	5.7	0	0	112	66	99	2	3	0	74356.072541	2	58	1	1	0	146
35391	1	28	1.75	33.54	106.6	4	0.8	6	367	383	0.9	52	40	192	0	32	74	0	0	5.5	0	0	124	66	114	4	1	1	46904.44728	2	52	1	0	0	167
35392	1	64	3.26	37.98	124.6	2.3	0.7	4	249	121	1.1	25	23	237	1	58	127	1	0	6	0	0	160	52	114	3	2	1	9822.593374	2	50	1	0	0	157
35395	1	30	4.82	24.72	88.4	2.2	0.5	6.2	250	75	1.1	22	28	174	0	62	110	0	0	4.9	0	0	122	88	98	2	3	0	79454.157373	1	54	1	0	0	164
35396	2	83	5	18.22	69.7	1	0.3	3	370	54	0.6	28	48	190	1	70	96	0	0	5.2	0	0	134	76	101	2	3	3	32005.265334	2	49	1	1	0	67
35397	2	49	2.73	41.63	119	1.3	0.4	3.9	331	83	0.9	15	15	221	0	65	142	0	0	5.5	0	0	132	84	91	2	2	1	88058.217282	1	46	1	0	0	170
35399	1	31	5	33.75	104.5	1.5	0.3	2.6	220	55	1.1	35	29	164	0	56	90	0	0	5.1	0	0	118	76	97	3	2	1	23747.517816	1	46	1	0	0	170
35402	2	36	1.04	33.19	110.8	1.8	0.5	5.3	277	255	0.6	23	23	265	0	80	124	0	0	4.6	0	0	98	58	93	1	1	0	2905.079967	1	57	1	0	0	165
35403	2	35	5	24.39	85.8	0.9	0.6	6.7	162	55	0.6	15	11	170	0	66	83	0	0	4.5	0	0	94	54	80	2	3	1	97656.855925	1	47	1	0	0	179
35407	1	67	0.94	34.35	116.3	1.4	0.5	6.4	278	151	1.2	22	22	176	0	45	105	1	1	5.9	0	1	142	66	146	3	1	1	9953.828274	2	54	1	0	0	161
35408	1	66	1.03	24.62	93.3	1.9	0.8	7.4	238	152	1	26	24	195	2	52	119	1	0	5.7	0	0	140	72	106	2	1	3	40062.000451	1	49	1	1	0	177
35410	1	42	1.5	29.1	98.2	2.3	0.9	5.3	345	299	1.2	53	29	195	0	40	42	1	0	5.1	0	0	114	74	106	4	3	1	60336.496873	2	45	1	0	0	160
35412	1	34	5	26.76	95.7	3.5	0.6	6.2	322	406	1.1	46	40	272	2	46	142	0	0	5.2	0	0	130	84	107	2	3	1	77480.795029	2	54	1	0	0	161
35413	1	63	3.98	25.53	97.7	1.2	0.5	3.6	228	67	1	15	21	176	1	72	101	1	0	5.3	0	0	138	74	90	2	3	3	51440.808753	2	56	1	1	1	136
35414	2	42	1.4	35.01	109.2	1.7	0.4	4.8	443	65	0.8	16	19	182	0	61	109	0	0	5.4	0	0	114	74	104	4	3	1	32375.424391	1	49	1	0	0	162
35416	1	63	5	24.06	98.4	1.8	0.6	5.3	397	108	0.8	50	33	185	0	53	103	1	0	5.6	0	0	166	106	115	2	3	3	54311.940423	1	44	1	0	0	177
35418	2	29	0.83	23.93	91.3	2.1	0.6	8	160	153	0.5	13	15	227	0	71	96	0	0	4.6	0	0	130	86	91	1	1	0	2489.661145	1	57	1	0	0	164
35420	1	64	1.06	37.82	129	3.1	0.7	5	367	363	1.1	33	32	227	1	44	106	1	1	8.2	0	0	132	76	111	2	3	1	36056.42868	1	46	1	0	0	170
35423	1	21	1.04	21.58	80.7	1.7	0.7	7.7	274	105	1.1	21	22	178	0	57	70	0	0	5.1	0	0	96	54	93	2	3	3	86199.403244	1	55	1	0	0	173
35424	2	50	5	19.68	72.7	2.4	0.2	1.9	336	48	0.8	33	28	183	2	60	109	0	0	5.8	0	0	106	74	93	3	3	1	23916.787876	2	52	1	0	0	167
35430	2	66	2.27	27.5	99	3.7	0.5	3.5	294	81	0.9	15	19	123	0	57	85	1	0	5.2	0	0	108	56	117	2	2	1	64773.621347	2	44	1	0	0	175
35432	1	84	5	22.14	89.6	2.2	0.7	5.4	381	125	1.4	17	27	229	1	54	132	1	0	5.4	0	0	140	96	105	2	3	3	18228.652855	1	44	1	1	0	71
35434	1	71	2.04	31.32	118.2	1.4	0.5	1.7	179	60	0.9	18	19	166	1	63	83	1	1	7.6	0	0	160	70	137	3	1	0	8163.706554	2	45	1	0	0	158
35435	1	29	5	20.82	86	1.9	0.7	3.1	271	72	0.9	27	25	215	2	52	140	0	0	4.7	0	0	104	76	93	2	3	0	67781.347458	2	56	1	0	0	172
35437	2	66	1.89	28.94	89.1	1.7	0.5	4.5	252	157	0.8	22	23	225	0	78	127	1	0	5.3	0	0	144	80	93	2	1	1	69388.465358	2	46	1	0	0	177
35438	1	25	1.28	26.74	90.5	1.7	0.6	3.5	222	72	1.3	28	20	192	0	51	119	1	0	4.4	0	0	140	82	98	4	3	1	17200.224406	2	45	1	0	0	159
35439	2	78	1.04	23.59	87	0.8	0.4	2.3	261	51	1.5	20	21	159	0	51	103	1	1	6.9	0	0	160	32	128	3	2	0	18578.005497	1	48	1	1	1	76
35441	1	20	3.32	30.29	98.9	2.7	1	2.8	392	87	1.1	27	21	172	2	55	112	1	0	5.5	0	0	146	74	93	3	1	2	20827.761539	1	51	1	0	0	164
35442	1	41	2.09	34.71	105.4	2.3	0.4	1.9	223	122	1	26	28	191	0	50	75	0	0	5.3	0	0	102	64	93	3	3	1	21504.299057	1	51	1	0	0	163
35444	1	80	2.58	27.95	105.5	1.4	0.6	4.2	266	84	1.3	24	28	220	0	60	138	0	0	5	0	0	130	56	87	2	3	1	26514.961258	2	47	1	1	1	163
35445	2	25	1.2	26.65	85.9	1.9	0.3	2.1	220	36	0.7	12	17	167	0	72	84	0	0	4.5	0	0	90	58	96	3	1	0	29852.871354	2	48	1	0	0	176
35446	2	25	0.12	25.21	89.4	2.6	0.6	4.4	298	49	0.5	62	43	169	0	55	84	0	0	5	0	0	106	60	104	1	1	0	19149.488361	1	53	1	0	0	158
35453	2	35	1.7	29.58	102.3	1.3	0.5	4.7	235	234	0.5	19	24	268	0	61	146	0	0	5.1	0	0	110	62	87	1	1	0	2508.548578	2	57	1	0	0	173
35454	2	26	3.41	26.32	91.5	2.1	0.3	2.2	213	71	0.9	28	24	245	0	64	163	0	0	5.1	0	0	102	68	88	2	3	0	6844.62626	2	46	1	0	0	178
35455	2	53	1.07	40.65	120.8	2.1	0.5	4.7	204	152	0.9	25	26	174	2	35	110	1	0	5.6	0	0	106	82	103	3	3	0	26017.129706	1	47	1	0	0	179
35456	2	30	1.55	27.15	89.8	1.5	0.4	3.5	358	40	0.5	23	21	124	0	59	55	0	0	5.1	0	0	114	62	99	1	1	0	23702.251969	1	48	1	0	0	159
35457	2	23	0.84	17.71	72.5	3	0.4	5	274	64	0.7	26	53	143	0	54	81	0	0	5.4	0	0	130	86	99	1	3	0	19406.368446	1	54	1	0	0	165
35458	1	23	2.45	22.61	80.5	2.3	0.6	3.7	188	61	1	14	18	139	2	54	92	0	0	5.1	0	0	100	64	91	2	3	2	90538.830413	2	48	1	0	0	175
35464	1	28	0.56	23.87	76	2.3	0.8	3.4	274	79	1.1	17	20	203	2	50	83	0	0	4.4	0	0	110	66	99	3	1	2	26252.058707	2	56	1	0	0	172
35465	1	70	5	36.01	131.1	2.1	0.7	3.4	169	208	1	18	20	131	2	40	64	0	0	6.1	0	0	112	70	110	2	2	0	48297.541869	2	47	1	1	1	28
35466	2	25	1.5	26.52	95.5	1.5	0.4	7.4	198	256	0.5	12	14	188	0	60	79	0	0	3.9	0	0	116	60	79	1	1	0	3326.738526	2	54	1	0	0	161
35469	1	45	5	25.63	95.4	2.9	0.7	4.2	307	54	1.2	39	31	164	2	48	99	0	0	4.7	0	0	108	68	95	2	3	1	70187.099734	2	56	1	0	0	173
35473	1	49	0.84	28.28	99.4	2.4	0.6	3	271	83	1.2	15	18	197	2	43	108	1	1	8.5	1	1	154	84	150	3	3	2	25620.533564	1	45	1	0	0	163
35475	2	67	3.86	33.91	106.9	2.8	0.5	4.4	302	97	1	17	26	217	1	62	155	1	0	5.6	0	0	154	78	102	2	3	0	54376.270334	1	44	1	1	1	57
35482	1	40	5	29.57	104.5	2.3	0.6	4.8	437	147	1.1	25	22	263	0	36	201	0	1	10	0	0	124	88	110	2	3	0	75566.686802	1	44	1	0	0	178
35485	2	85	2.04	26.17	93.2	1	0.5	4.3	253	152	2.1	15	24	159	0	54	102	1	0	5.4	1	0	148	48	100	2	1	1	33931.728201	2	46	1	1	0	136
35486	1	36	2.03	25.28	95.7	2.2	1.4	3.1	170	166	1.1	41	34	152	1	33	80	0	0	4.2	0	0	116	88	96	3	2	3	24946.772202	1	52	1	0	0	180
35488	1	43	2.96	23.26	92.1	1.8	0.6	6	298	112	0.9	23	23	162	2	46	189	0	0	5.6	0	0	122	72	82	2	1	1	100699.287704	1	48	1	0	0	160
35489	1	27	0.76	25.02	85.9	1.9	0.4	4.1	308	47	1	22	17	184	1	58	106	0	0	5.4	0	0	112	48	99	1	1	1	21192.165636	2	49	1	0	0	168
35490	2	35	5	24.61	80.9	1.9	0.6	4.5	231	127	0.9	13	21	167	0	51	63	1	0	4.7	0	0	120	72	83	1	3	1	22768.905444	1	48	1	0	0	160
35493	1	69	3.79	28.09	105.2	0.9	0.6	6.3	210	142	1.1	15	16	156	0	41	116	1	0	5.5	0	0	98	64	107	2	3	3	67849.133117	2	46	1	0	0	178
35495	2	76	1.07	22.71	87.5	2.7	0.6	3.2	135	78	0.7	21	26	215	0	61	140	1	0	5.5	0	0	152	58	106	1	1	0	14082.740179	2	55	1	1	1	138
35496	2	24	3.79	20.91	74.6	1.7	0.6	9.3	253	111	0.7	42	43	227	0	43	179	0	1	5.6	0	0	110	68	95	2	3	2	63284.799263	2	51	1	0	0	171
35497	1	24	1.86	26.53	96.9	1.9	0.5	4.2	225	144	1.1	13	22	206	2	41	375	0	0	5	0	0	114	58	85	2	1	0	84166.830674	2	44	1	0	0	174
35500	2	39	4.22	24.71	90.7	2.6	0.3	2.1	344	207	0.8	15	22	197	2	42	118	0	0	5.5	0	0	120	78	97	2	2	1	100391.672914	2	46	1	1	0	130
35501	2	54	5	33.85	95.9	2	0.5	2.5	287	299	0.7	42	28	173	0	36	48	1	0	5.2	0	0	144	82	80	2	3	0	107317.693528	1	50	1	0	0	158
35502	2	82	4.87	45.2	122.9	1.5	0.7	4.5	241	159	1.3	12	16	181	0	44	114	0	0	5.3	1	0	128	36	110	2	3	0	35764.047873	1	45	1	1	1	84
35504	2	22	2.12	19.42	72.4	4.2	1.1	8	322	156	0.8	12	27	209	2	59	112	0	0	5	0	0	104	60	89	3	3	1	19369.469785	2	45	1	0	0	159
35505	1	30	2.93	22.98	78.5	2.2	0.6	8.1	271	179	0.9	75	50	223	2	83	100	1	0	5.4	0	0	144	92	82	2	3	3	86781.568588	1	46	1	0	0	170
35506	1	38	5	32.89	104.8	2	0.5	3.7	188	281	0.8	39	25	276	2	74	140	1	0	5	0	0	136	92	87	1	2	2	27554.105118	2	57	1	0	0	173
35507	2	85	4.37	20.73	73.5	2.6	0.6	7.1	255	140	1.8	14	26	210	0	56	109	1	0	4.8	1	0	116	56	108	2	3	1	27707.283078	2	52	1	1	1	30
35509	1	43	4.28	33.99	106.4	2.3	0.3	5.4	331	291	0.8	53	30	226	1	43	144	0	0	6	0	0	130	78	106	1	2	1	22778.585632	1	56	1	0	0	176
35510	2	37	2.18	52.41	149.2	2.5	0.3	1.5	371	73	0.9	10	15	122	0	49	61	1	0	5.4	0	0	168	68	101	3	1	0	29662.291943	1	48	1	0	0	160
35513	2	26	5	28.21	105.6	1.9	0.8	9.8	272	175	0.7	21	22	202	0	82	108	0	0	4.7	0	0	112	54	68	4	3	1	6489.94109	2	54	1	0	0	161
35515	1	58	3.9	28.14	93.4	1	0.5	2.3	235	117	1.2	19	22	150	0	55	74	1	1	6.5	0	0	132	82	109	3	3	0	32455.948059	1	49	1	0	0	162
35517	1	73	5	30.88	116	2.5	0.8	5.5	340	221	1.4	17	19	180	1	34	103	1	0	5.2	0	0	140	64	114	2	2	1	16217.144278	2	50	1	0	0	157
35521	1	25	1.74	46.57	142.4	1.5	0.4	4.7	240	72	1	43	29	208	0	51	145	1	0	5.3	0	0	162	70	99	3	2	1	32873.295211	1	49	1	0	0	162
35522	2	85	1.31	23.96	81.4	1.1	0.4	3.4	229	168	1.2	19	26	198	0	52	107	1	0	5.2	0	0	184	92	183	2	3	0	34717.348061	1	47	1	1	1	67
35525	1	43	1.17	29.67	109.6	2.9	0.6	3.4	295	126	0.9	29	22	240	2	59	173	0	0	5.7	0	0	132	86	98	4	2	2	40751.542603	1	46	1	0	0	169
35528	1	71	0.52	24.54	102.9	1.8	0.7	5.4	200	183	1	21	27	209	1	47	120	1	0	5.3	0	0	198	84	122	2	2	1	20198.885942	1	49	1	1	1	58
35529	1	50	5	29.27	104.7	3.8	0.9	4.2	260	229	1.1	35	19	208	2	49	140	0	0	5.6	0	0	116	80	105	2	3	3	91877.541024	2	46	1	0	0	178
35530	2	44	2.21	24.41	79.3	1.9	0.6	4.1	413	147	0.7	18	20	239	2	47	141	0	0	5.3	0	0	100	70	91	4	2	1	67139.413556	1	58	1	0	0	165
35531	1	40	1.31	31.22	109.3	2.4	0.8	4.3	246	193	0.8	69	31	237	0	50	133	0	0	4.9	0	0	120	82	99	2	2	2	40028.038545	1	50	1	0	0	158
35535	2	85	1.25	21.82	78.9	1.3	0.6	4.4	241	85	0.9	17	31	232	0	76	132	1	0	5.1	0	0	104	54	88	2	3	0	47657.871408	1	57	1	1	0	62
35537	2	53	5	57.41	129.3	1.6	0.5	3.6	240	120	0.6	18	21	206	1	67	127	1	0	5	0	0	178	78	113	2	3	0	124571.342009	2	55	1	0	0	168
35539	2	27	0.23	32.12	93	1.7	0.4	2.6	284	71	0.9	10	17	199	0	54	120	0	0	4.8	0	0	124	74	97	3	3	0	25938.601956	2	49	1	0	0	168
35541	2	25	1.78	26.07	84.7	1.8	0.3	3.8	343	101	0.8	18	23	212	0	52	129	0	0	4.6	0	0	116	72	90	3	2	0	47944.824778	1	57	1	0	0	164
35543	2	54	3.73	31.85	105.7	1.4	0.5	2.5	299	45	0.9	23	27	190	0	85	90	0	0	6.1	0	0	110	66	112	3	3	0	25854.467473	2	52	1	0	0	167
35545	2	24	3.01	29.48	98.3	1.4	0.3	7.6	277	269	0.6	20	23	203	0	50	108	0	0	5	0	0	86	56	97	1	3	0	16946.215483	2	58	1	0	0	177
35547	1	73	4.73	27.12	104.5	2.4	0.8	4.1	260	110	1.2	21	27	165	0	41	104	1	0	5.5	0	0	126	60	90	2	3	2	44432.569331	2	48	1	0	0	176
35548	2	24	1.02	27.83	86.2	1.4	0.6	4.1	165	153	0.6	43	56	228	1	76	51	0	0	4.1	0	0	98	56	74	3	3	1	6452.559986	2	48	1	0	0	175
35549	2	70	1.94	24.38	80.5	2.2	0.8	4.3	304	109	0.6	14	20	226	0	52	153	1	0	5.4	0	0	168	76	124	1	2	1	12049.425406	2	54	1	1	0	95
35550	1	24	0.75	28.5	85.4	3	0.6	3.3	287	159	0.8	74	60	156	1	45	94	0	0	5	0	0	110	60	100	1	2	1	14051.812171	2	45	1	0	0	160
35551	2	80	0.91	34.6	110.7	1.4	0.3	4.3	254	118	1.1	14	20	226	0	60	139	1	0	5.6	0	1	144	64	90	2	1	0	30274.3733	1	52	1	1	0	96
35552	2	23	1.09	19.58	75.2	3.5	0.8	5.1	222	38	0.9	19	23	99	2	40	51	1	0	4.9	0	0	104	76	87	2	2	1	64079.884794	1	46	1	0	0	170
35554	1	20	5	28.48	102	2.3	0.7	5.7	313	61	1	35	27	171	0	58	99	0	0	5.3	0	0	116	66	89	2	3	1	85853.793895	2	47	1	0	0	171
35558	2	84	0.98	18.83	77.3	1.8	0.6	3.1	215	64	1.7	22	26	165	0	55	80	1	0	5.9	0	0	178	78	89	4	1	0	21615.396351	2	45	1	1	1	122
35559	2	62	0.67	30.95	113.2	2.4	0.7	3.1	238	196	0.6	43	50	209	0	46	126	0	1	7.4	0	0	132	74	157	2	2	0	45065.210842	1	46	1	1	0	164
35564	2	66	1.16	33.15	109.8	3.2	0.4	5.4	400	158	0.6	11	15	298	2	40	222	0	0	5.6	0	0	134	60	92	2	1	0	72265.322276	1	50	1	0	0	158
35567	1	47	2.65	30.9	115.4	2.5	0.9	4.8	304	132	0.9	39	22	239	2	42	172	1	0	5	0	0	126	70	103	2	3	1	91782.171827	2	50	1	0	0	157
35569	1	85	3.9	22.59	95.2	1.3	0.7	5.3	237	135	1.5	25	31	199	0	53	115	1	0	5.6	1	0	128	40	111	2	2	3	23080.086358	1	55	1	1	0	136
35571	2	22	4.75	19.99	78	1.6	0.7	5.1	260	104	0.9	16	19	201	2	56	119	0	0	4.9	0	0	108	66	86	2	3	0	52679.324444	2	46	1	0	0	177
35572	1	40	5	24.95	93.1	1.8	0.3	4.1	233	117	0.8	22	28	197	0	49	134	0	0	4.9	0	0	100	64	99	2	2	1	74595.222916	1	58	1	0	0	166
35573	2	63	0.94	27.15	81.5	1.8	0.2	4.8	268	129	0.6	22	24	157	0	34	99	0	0	6.3	0	0	126	68	111	1	1	0	7035.661195	1	56	1	0	0	176
35575	2	33	0.57	45.63	121	2.4	0.3	3.9	295	150	0.4	32	22	189	0	52	102	0	0	5.8	0	0	122	82	90	1	1	0	29064.257262	1	50	1	0	0	158
35577	2	38	4.17	21.83	76.8	2	0.8	6.1	458	49	0.8	19	25	181	2	64	104	0	0	5.3	0	0	112	60	84	2	2	1	123455.535673	2	55	1	0	0	167
35578	1	68	2.5	32.32	108.8	1.2	0.5	4.5	263	99	1.1	23	26	182	1	85	74	1	0	5.2	1	1	106	78	108	2	3	1	72125.644284	1	46	1	0	0	170
35579	1	61	0.65	25.75	101.1	2.7	0.7	3.3	360	65	0.9	17	22	208	1	55	161	1	0	5.4	0	0	144	76	118	1	1	2	9934.071468	2	51	1	0	0	170
35580	2	44	3.13	21.67	78.7	2.9	0.6	5	385	101	0.8	31	35	145	0	57	82	0	0	5.2	0	0	108	74	92	2	3	1	100648.749096	1	54	1	0	0	165
35584	1	25	1.25	29.36	104.8	2.7	0.8	6.4	333	158	1	28	25	189	2	56	108	0	0	5.3	0	0	124	68	69	2	1	3	52769.19494	2	57	1	0	0	173
35586	2	67	0.82	24.19	87.4	1	0.3	2.4	137	48	0.9	20	19	184	0	76	95	0	1	7.5	0	0	112	74	152	1	1	1	5516.686737	1	58	1	1	0	64
35588	2	67	0.75	29.2	104.9	3.7	0.8	4.4	241	435	0.6	74	45	227	1	39	104	1	1	8.2	0	0	122	52	136	1	2	0	8836.115599	1	57	1	0	0	164
35592	2	85	1.95	23.13	86.2	1	0.4	2.8	274	432	0.7	16	27	338	0	56	114	1	0	6.1	0	0	160	74	107	2	1	3	36319.346255	1	50	1	1	0	23
35593	1	39	1.2	23.42	84.8	3.1	0.9	6	312	118	1.2	32	23	234	0	62	144	0	0	4.9	0	0	130	82	109	4	3	1	40378.302269	2	48	1	0	0	176
35594	2	49	5	22.09	92.1	3	0.4	4.3	308	124	1.1	16	25	230	1	76	130	0	0	5.5	0	0	120	66	79	1	3	1	20652.255665	2	58	1	0	0	176
35602	2	85	1.25	23.43	88.7	2	0.8	7.4	345	82	1.2	12	18	248	0	73	159	1	0	5	0	0	140	48	96	2	2	0	35014.349416	1	47	1	1	0	135
35604	2	25	1.63	36.29	114.3	2	0.4	5.7	286	82	0.7	16	15	231	0	48	161	0	0	5.5	0	0	112	66	103	2	2	1	67797.88823	2	44	1	0	0	174
35607	1	48	4.22	38.99	124.6	3.4	0.8	6.4	220	270	1.1	30	28	234	0	32	176	0	0	5.6	0	0	120	80	103	2	3	1	87154.150225	2	44	1	0	0	164
35608	1	58	3.85	37	110	1.3	0.3	1	216	49	1.2	24	30	138	0	55	125	1	1	5.6	0	1	114	64	128	3	1	1	17247.579715	2	45	1	0	0	159
35609	2	64	3.03	32.07	112.7	1.8	0.8	5.3	397	140	1	16	20	301	1	55	195	1	0	6.1	0	0	132	70	116	2	3	0	65448.957735	2	49	1	0	0	167
35612	1	42	4.9	24.7	85.5	2.3	0.6	2.8	217	90	1	40	30	185	2	41	117	1	0	5.6	0	0	132	90	103	3	3	2	20160.003209	2	56	1	0	0	172
35614	1	73	1.79	23.39	90.7	0.9	0.6	2.5	182	63	1.3	31	30	165	0	84	85	1	1	7.1	1	0	184	42	164	2	2	1	45879.033506	1	45	1	1	0	162
35616	2	51	4.1	49.03	121.2	2.2	0.6	4.5	366	76	0.8	16	19	227	0	62	150	1	1	6.5	0	0	122	84	138	3	3	0	26800.841601	2	51	1	0	0	171
35617	2	81	1.46	32.26	97.9	1.7	0.5	2.7	197	174	0.9	19	23	217	1	59	113	1	0	5.6	0	0	162	78	94	1	2	0	11266.192144	1	57	1	0	0	165
35619	1	72	0.98	28.53	102.2	1.4	0.5	6.2	233	284	1	17	27	160	0	40	106	1	0	4.9	0	0	144	60	105	2	1	1	18440.906996	2	46	1	1	0	159
35620	2	83	3.13	27.73	93.7	2	0.8	3.1	310	72	0.8	17	25	210	1	86	103	0	0	5.8	0	0	122	60	98	2	3	3	31304.070306	1	55	1	1	0	94
35621	2	20	3.12	32.56	105.6	3.3	0.6	4.7	311	148	0.6	15	34	183	2	41	88	0	0	5.1	0	0	116	70	97	2	3	1	67171.655159	1	45	1	0	0	163
35624	2	62	1.04	18.73	84.9	1.5	0.7	3.4	250	131	0.5	18	34	230	2	103	84	0	0	4.8	0	0	124	52	85	2	3	3	41469.730362	1	55	1	1	0	16
35625	2	63	5	23.05	84	2.5	0.8	4.3	371	245	0.7	22	22	261	0	73	158	1	0	5.4	0	0	172	64	92	2	2	3	54376.270334	1	44	1	0	0	178
35626	2	85	0.89	24.43	98.9	1.7	1	2.2	132	122	0.6	16	20	222	0	55	142	1	0	6	1	0	168	56	97	1	1	1	11262.849594	2	58	1	1	0	140
35628	2	28	2.56	31.8	111.2	1.5	0.6	5.7	227	275	0.4	13	20	296	0	57	168	0	0	5	0	0	108	60	73	1	2	0	18251.435284	1	53	1	0	0	158
35632	1	41	5	31.88	102.2	1.2	0.3	3.5	300	80	1.3	19	19	210	0	49	146	1	0	4.8	0	0	130	70	108	3	3	1	21367.26979	1	51	1	0	0	164
35633	2	58	0.33	20.62	84.6	1.9	0.6	4.9	317	37	0.8	16	26	220	1	73	125	0	0	5.4	0	1	136	80	104	2	3	0	53411.329227	1	46	1	1	0	114
35638	2	37	3.03	22.58	78.5	1.4	0.3	1.8	205	64	0.7	13	18	177	0	64	86	0	0	5.7	0	0	126	72	99	3	1	0	26546.480703	2	52	1	0	0	167
35642	1	20	4.97	20.44	73	3.3	0.8	3.8	269	122	0.9	18	18	196	1	79	86	0	0	5.3	0	0	112	72	97	2	2	3	81576.282688	1	58	1	0	0	166
35645	1	85	2.77	21.85	95.1	0.8	0.5	5.2	139	232	1.6	14	23	112	0	32	83	1	0	5.5	0	1	90	54	118	2	3	0	11167.132755	1	54	1	1	0	29
35646	1	46	3.63	26.36	94.5	1.3	0.5	3.1	251	97	1.1	33	23	244	0	48	176	0	0	5	0	0	122	64	93	2	3	1	102931.25518	1	50	1	0	0	158
35650	1	20	1.78	33.86	106.4	2	1	4.9	223	274	0.8	63	44	168	0	37	89	0	0	5.2	0	0	124	54	101	1	1	1	24205.230114	1	50	1	0	0	157
35651	1	31	3.9	31.12	116.4	1.8	0.7	3.2	409	220	1	34	36	231	0	43	133	0	0	4.5	0	0	120	76	94	2	3	1	78792.212214	1	47	1	0	0	179
35652	1	65	0.78	35.48	113	1.6	0.5	4	291	150	1.2	45	28	170	1	27	103	1	1	6.2	0	0	130	86	140	1	1	1	10769.284806	1	57	1	0	0	164
35654	2	56	2.35	30.6	93.9	3.2	0.5	4.5	336	235	0.7	32	29	304	0	64	183	0	1	6.3	0	0	120	74	153	1	1	0	23796.900737	2	55	1	0	0	169
35655	1	42	1.9	30.25	98.4	2.1	0.5	3.2	254	232	1.3	23	22	167	2	38	111	0	0	5.3	0	0	108	62	107	2	1	2	36460.293401	2	44	1	0	0	174
35657	2	29	2.33	25.16	91.2	1.2	0.2	8.8	243	141	0.5	28	25	258	0	88	185	1	0	5.5	0	0	124	90	85	3	3	0	32381.4766	1	49	1	0	0	162
35659	2	53	5	32.28	86	2.1	0.4	2.1	353	108	0.9	39	40	239	1	79	97	1	0	5.8	0	0	116	76	101	3	2	1	19365.849565	2	45	1	0	0	159
35662	2	34	4.68	26.87	88.2	2.1	0.6	10.2	299	396	0.6	18	20	281	1	46	132	1	0	4.8	0	0	114	52	74	2	3	1	9400.307962	1	53	1	1	1	139
35664	1	48	0.65	28.34	100.2	4.1	0.3	3.4	278	1144	1.4	30	42	364	1	32	191	1	0	5.3	1	1	150	84	115	4	1	1	58016.983169	2	45	1	0	0	160
35665	1	85	3.42	32.32	110.4	2.6	0.6	3.5	283	195	1.1	12	17	148	0	41	75	1	1	6.8	1	0	144	0	132	3	1	1	11242.914668	1	48	1	1	0	161
35667	2	73	1.43	39.93	124.7	2.4	0.7	6.2	420	267	1.4	23	29	159	0	41	65	1	1	5.2	1	1	146	60	123	2	3	0	69998.376043	1	46	1	0	0	170
35668	2	81	1.13	28.22	104	2	0.5	4.3	235	100	0.9	18	22	165	0	41	104	0	0	5.5	0	0	122	48	115	2	2	1	32547.572463	1	45	1	1	0	97
35672	2	40	4.42	24.79	88.5	1.9	0.6	2.8	351	38	0.7	12	16	203	0	70	152	0	0	5.2	0	0	112	68	87	3	3	0	28240.482964	1	50	1	0	0	158
35673	1	71	2.34	28.36	104.5	1.5	0.8	5.1	225	168	1.6	17	22	227	0	35	134	1	0	5.6	1	0	158	78	96	2	3	0	43142.504423	1	54	1	1	1	126
35675	2	70	1.21	29.52	106	1.9	0.4	4	437	198	0.6	17	22	190	0	48	100	1	1	6.7	0	0	148	60	126	2	2	0	39386.312101	2	50	1	0	0	157
35676	1	21	1.29	24.89	80	2.2	0.6	3.9	308	137	1.2	18	31	162	0	35	58	0	0	4.8	0	0	122	74	98	2	3	1	49581.825141	2	47	1	0	0	172
35678	1	22	0.99	25.21	83	3.4	0.6	4	347	120	1	18	21	143	2	43	96	0	0	4.6	0	0	110	72	98	2	1	2	52825.947748	2	46	1	0	0	177
35679	1	50	4.49	30.59	104.4	2.9	0.7	4.6	257	318	1.1	28	27	238	2	28	155	0	0	5.7	0	0	108	72	102	2	3	1	20752.099867	2	45	1	0	0	159
35684	2	42	5	33.67	109.5	2.7	0.8	4.6	434	164	0.7	38	23	182	1	40	102	1	0	5.4	0	0	118	90	99	2	1	1	93324.423741	1	55	1	0	0	172
35685	1	51	1.72	23.99	78.7	2.6	0.4	3.9	205	138	1	24	25	170	2	70	73	1	0	6	0	0	136	90	105	3	3	3	25457.274909	1	45	1	0	0	163
35686	2	54	0.46	35.12	108.3	2.9	0.8	5.9	206	218	1.2	14	16	346	2	65	224	1	1	6.8	1	0	170	62	148	2	2	1	45687.930248	2	49	1	1	0	92
35687	2	70	5	24.2	88.2	0.6	0.2	2.3	261	53	1	21	19	119	1	49	53	1	0	4.8	1	0	104	54	99	2	3	3	51249.511305	2	50	1	1	1	135
35688	1	85	5	28.02	110	1.7	2.4	2.7	62	157	1.4	15	24	170	1	33	98	1	0	5.1	0	0	168	78	110	2	2	0	22487.659309	2	49	1	1	0	23
35689	2	71	3.18	26.49	93.5	2	0.7	3	316	120	0.8	15	10	266	0	66	175	1	0	5.6	0	0	160	52	119	2	1	0	56065.166453	2	46	1	0	0	178
35690	2	35	5	21.97	73	2.1	0.4	2.5	246	53	0.7	25	28	164	0	51	98	0	0	4.9	0	0	86	56	86	2	3	1	110271.532753	2	47	1	0	0	171
35691	1	46	1.77	22.1	88.6	2.1	0.6	5.6	275	94	1	32	22	206	2	35	149	1	0	4.5	0	0	126	80	85	3	1	2	23957.781793	1	48	1	0	0	160
35692	2	23	3.79	20.35	76.8	2.6	0.7	4.1	278	106	0.7	14	22	178	0	48	132	0	0	4.9	0	0	102	62	92	2	3	1	66369.932842	2	44	1	0	0	164
35695	2	30	0.97	37.99	119.3	1.8	0.3	6.8	315	100	0.6	12	14	206	1	65	126	0	0	4.6	0	0	110	70	84	4	3	1	56071.638377	1	46	1	0	0	170
35696	2	51	5	22.25	87.6	1.7	0.4	4.5	374	70	0.7	14	18	206	0	85	107	1	0	5.4	0	0	116	56	97	1	3	3	18498.120963	1	55	1	0	0	172
35701	1	40	3.12	30.75	97.1	2.5	0.6	6.2	219	356	0.9	37	31	175	1	35	78	1	0	5.5	0	0	130	96	108	1	1	1	23468.431252	1	56	1	0	0	175
35703	1	20	2.62	27.14	97.4	2.3	0.6	3.5	163	72	1	16	20	149	2	42	90	0	0	5.3	0	0	104	56	93	2	3	1	88056.715646	1	47	1	0	0	178
35704	2	29	2.08	30.24	93.7	3	0.4	3.6	405	158	0.73	19	18	175	0	47	91	0	0	5.5	0	0	110	68	99	3	3	1	29707.188891	1	56	1	0	0	176
35707	1	40	0.62	36.79	116.1	2.6	0.7	3.8	199	447	0.9	87	42	231	0	28	124	0	0	5.9	0	0	122	86	89	1	1	1	22723.679077	1	50	1	0	0	158
35708	2	66	2.04	30.16	97.9	2.3	0.5	2.8	314	484	0.6	24	23	299	0	48	159	1	0	5.8	0	0	146	84	109	1	2	1	7008.660148	2	57	1	0	0	173
35709	2	45	3.1	31.92	106	2.3	0.9	5.7	218	254	0.9	24	23	224	2	52	151	0	0	5.5	0	0	136	72	98	2	2	0	92950.247214	1	45	1	0	0	163
35710	2	29	1.56	25.22	91.8	2.7	0.5	6.2	457	108	0.5	14	16	209	1	78	109	0	0	5	0	0	112	56	94	1	3	0	19835.479309	1	53	1	0	0	159
35713	1	28	3.43	20.7	79.9	1.8	0.3	2.4	225	147	1	19	22	133	0	40	64	0	0	4.5	0	0	124	76	80	2	2	1	92655.039221	1	54	1	0	0	165
35715	1	41	3.1	29.19	103.1	2.1	0.4	2.6	322	208	0.7	37	26	254	1	75	139	0	0	4.2	0	0	118	74	97	1	3	1	20634.112599	1	53	1	0	0	159
35718	2	77	1.87	28.44	100	2.9	0.3	4.1	227	329	0.9	27	26	195	0	54	119	1	0	5.6	1	1	132	66	104	2	2	0	77774.618154	1	52	1	1	1	145
35719	1	48	5	24.49	82.7	1.3	0.3	1.4	260	55	1.2	30	26	173	1	50	104	0	0	5	0	0	106	58	91	3	2	1	33724.822821	1	52	1	0	0	180
35722	2	40	0	25.6	101	2.5	0.7	6.1	475	241	0.7	18	21	192	2	25	112	1	0	5.8	1	0	160	80	106	2	2	1	113211.694031	2	47	1	0	0	171
35724	2	70	5	30.81	95.3	1.4	0.3	5.5	467	100	0.7	13	12	172	1	63	83	1	1	6.1	0	0	110	52	128	2	3	2	57853.97421	1	47	1	1	0	144
35725	2	36	1.24	22.96	90.8	2.3	0.6	2.8	247	47	0.8	24	27	178	2	86	70	0	0	4.9	0	0	100	80	100	3	2	2	34583.121912	2	51	1	0	0	171
35729	2	41	1.66	21.79	89.7	2.1	0.8	3.6	300	150	0.7	86	55	133	2	40	38	0	0	5.1	0	0	126	84	90	2	3	1	125339.027388	1	57	1	0	0	164
35737	2	77	3.45	29.63	98.5	1	0.3	2.5	333	163	0.8	19	24	252	2	58	151	1	0	5.5	0	0	130	58	99	2	3	2	57853.97421	1	47	1	0	0	179
35738	2	22	2.71	34	114	2.2	0.7	8.3	261	227	0.7	10	19	310	1	78	174	0	0	4.7	0	0	114	56	80	2	2	1	6768.580736	2	46	1	0	0	177
35741	1	30	3.73	40.76	119.6	3.3	0.7	6.3	327	99	1.1	24	15	149	2	51	88	1	0	5.8	0	0	144	88	95	2	2	1	62579.323555	1	44	1	1	0	71
35743	1	40	3.13	41.13	139.6	2.4	0.5	5.1	274	461	1.3	20	20	232	0	41	141	0	0	5.2	0	0	132	88	104	3	3	1	21777.697492	1	44	1	0	0	176
35745	1	66	3.11	18.59	73.2	2.4	0.5	3.6	273	72	1.6	19	24	204	2	72	111	1	0	5.8	0	0	158	78	90	3	1	0	7965.050797	1	49	1	0	0	162
35747	1	32	3.63	32.72	105.8	4.3	0.7	4.3	326	70	1.2	46	30	232	0	66	152	0	0	4.7	0	0	116	66	97	1	3	1	34891.168575	2	53	1	0	0	166
35750	1	33	1.28	26.21	94.1	1.9	0.6	5.4	352	218	0.8	23	30	277	2	63	155	1	0	5	0	0	148	98	100	1	1	1	32967.738894	1	56	1	0	0	176
35751	2	58	4.68	21.53	71.2	2.3	0.6	4.6	272	156	0.8	18	20	279	0	62	163	0	0	5.3	0	0	126	74	88	2	2	3	92752.823681	1	55	1	0	0	174
35755	2	22	0.88	28.16	83.5	1.9	0.6	3	195	71	0.7	21	21	204	2	52	100	0	0	5.2	0	0	110	68	94	3	1	0	47482.011705	1	50	1	0	0	161
35756	2	80	1.16	25.7	93.2	1.7	0.8	7.2	290	118	1.1	21	30	140	1	50	67	1	0	5.9	1	1	130	70	105	2	2	0	30079.114716	2	44	1	1	1	42
35760	1	20	2.09	36.4	112	2.1	0.3	4.4	203	77	1.2	24	39	160	0	50	94	0	0	5.6	0	0	106	52	100	3	3	0	24771.307609	1	52	1	0	0	179
35763	1	46	5	28.93	108.3	1.6	0.4	5.4	341	131	1	30	29	178	1	45	102	0	0	5.3	0	0	136	78	105	2	3	3	74764.368437	2	52	1	0	0	167
35764	1	59	5	27.11	101.6	1.8	0.6	4.1	233	178	17.8	25	17	221	0	39	137	1	0	5.4	0	0	104	68	105	3	3	1	24218.643076	2	51	1	0	0	170
35765	2	23	4.08	22.66	89.3	1.7	0.5	7.4	180	62	0.7	18	19	154	2	54	83	0	0	4.7	0	0	110	68	81	2	3	1	75045.112932	1	58	1	0	0	165
35766	1	68	2.18	24.56	92.5	3.9	1.1	10.7	407	79	0.9	20	20	176	2	44	117	0	0	6.4	0	0	138	64	102	3	1	3	8491.163498	1	51	1	0	0	164
35770	2	43	0.93	27.5	88.9	3.2	0.7	4.9	358	86	0.9	9	16	163	2	48	102	1	0	5.2	0	0	122	74	82	3	3	1	24099.641713	1	44	1	0	0	178
35775	2	42	3.85	31.77	94.3	1.5	0.5	2.4	254	39	0.8	15	19	217	1	88	120	0	0	5	0	0	112	72	93	1	3	0	18021.004471	2	57	1	0	0	174
35778	2	47	5	21.25	72	4.8	0.9	6	310	110	0.8	17	22	236	1	58	167	0	0	4.8	0	0	116	66	84	2	2	3	109564.780116	1	46	1	0	0	170
35781	2	50	5	24.77	86.2	1.2	0.5	3.6	401	121	0.8	18	19	203	0	60	133	0	0	4.9	0	0	98	62	104	2	2	0	99699.257682	1	54	1	0	0	165
35783	1	80	5	23.18	96.4	1.5	0.4	3	278	89	1.2	47	42	211	0	72	117	0	1	5.3	0	0	132	80	128	2	3	0	24393.122483	2	48	1	1	0	134
35784	2	78	0.61	33.42	112	2.5	0.5	3.6	193	233	0.6	17	20	203	1	35	114	0	1	7.5	0	0	112	54	150	1	1	1	23913.891618	2	53	1	1	0	64
35785	1	49	0.51	23.7	86.2	1.6	1.1	11.6	330	70	1.4	24	22	170	1	54	111	0	1	8.9	0	0	106	46	270	1	1	1	19974.87432	2	57	1	0	0	174
35788	1	72	5	28.88	110.4	1.8	0.6	3.7	363	122	1.2	23	30	167	0	51	80	1	0	5.4	0	0	136	58	103	2	3	2	42640.642554	1	47	1	0	0	179
35789	1	21	3.06	33.07	100.6	1.6	0.6	4.7	315	152	0.9	107	47	203	1	44	121	0	0	5.6	0	0	126	68	110	1	2	1	21888.209904	2	54	1	0	0	160
35790	1	51	3.87	40.64	128.8	2.6	0.6	3.2	183	116	1.2	61	44	252	0	55	80	1	0	6	0	0	118	88	109	3	2	2	21367.26979	1	51	1	0	0	163
35792	2	75	5	24.63	100.7	1.6	0.7	5	226	96	0.85	11	20	184	0	48	120	1	0	5.8	0	0	144	58	121	4	2	0	44485.262265	2	52	1	1	0	53
35793	1	43	4.55	26.74	95.4	2.6	0.6	4.9	424	259	1.1	21	28	210	1	52	114	1	0	5.3	0	0	116	80	98	2	3	1	102931.25518	1	50	1	0	0	161
35795	2	29	1.06	27.59	96	2.2	0.7	8.6	314	114	0.5	9	15	277	0	87	126	0	0	5.2	0	0	110	64	77	2	3	0	7793.689733	1	49	1	0	0	162
35796	1	30	1	26.27	97	2.4	0.7	4.8	240	137	0.8	21	20	192	0	56	110	1	0	5.1	0	0	114	74	106	1	1	1	28225.108265	2	49	1	0	0	168
35798	1	65	0.23	26.08	98.8	1.6	0.5	4.1	224	177	1	24	25	246	1	73	134	1	0	5.3	0	0	140	76	84	2	2	3	71833.813085	2	46	1	0	0	177
35802	1	76	2.5	28.26	100.3	2.5	0.8	4.3	250	207	1.7	22	24	182	1	33	110	1	0	5.6	0	0	138	70	97	2	2	1	51573.161083	2	53	1	1	1	77
35805	1	45	5	36.31	118.6	1.6	0.3	3.2	291	281	0.8	57	115	262	2	62	144	1	0	4.3	0	0	152	102	115	3	3	3	24218.643076	2	51	1	0	0	171
35808	2	50	5	21.57	80.4	1.9	0.5	4	218	49	1	18	24	189	0	61	120	0	0	5.4	0	0	100	68	81	2	3	3	77797.88184	1	51	1	0	0	163
[truncated: 30,684 more rows]
